# Supplementary material for: 4-[2-(Cyclo­hexa-1,4-dien-1-yl)eth­oxy]benzene-1,2-dicarbonitrile
Source: Acta Crystallogr Sect E Struct Rep Online. 2011 Oct 22;67(Pt 11):o2989. doi: 10.1107/S1600536811042164 (PMC3247391; doi:10.1107/S1600536811042164)
Supplement: Supplementary file 1 [file e-67-o2989-sup1.cif]

##############################################################################
#                                                                            #
# This CIF contains the data in a paper accepted for publication in          #
# Acta Crystallographica Section E. It conforms to the requirements of       #
# Notes for Authors for Acta Crystallographica Section E, and has been       #
# peer reviewed under the auspices of the IUCr Commission on Journals.       #
#                                                                            #
# Full details of the Crystallographic Information File format               #
# are given in the paper "The Crystallographic Information File (CIF):       #
# a New Standard Archive File for Crystallography" by S. R. Hall, F. H.      #
# Allen and I. D. Brown [Acta Cryst. (1991), A47, 655-685].                  #
#                                                                            #
# The current version of the core CIF dictionary is obtainable from          #
# ftp://ftp.iucr.org/pub/cif_core.dic.                                       #
#                                                                            #
# Software is freely available for graphical display of the structure(s)     #
# in this CIF. For information consult the CIF software page                 #
# http://www.iucr.org/resources/cif/software.                                #
#                                                                            #
# This file may be used for bona fide research purposes within the           #
# scientific community so long as proper attribution is given to the journal # 
# article from which it was obtained.                                        #
#                                                                            #
##############################################################################
data_I
_audit_creation_method     SHELXL-97
_chemical_name_systematic
;
4-[2-(Cyclohexa-1,4-dien-1-yl)ethoxy]benzene-1,2-dicarbonitrile
;
_chemical_name_common     ?
_chemical_formula_moiety     'C16 H14 N2 O'
_chemical_formula_sum     'C16 H14 N2 O'
_chemical_formula_iupac     'C16 H14 N2 O'
_chemical_formula_weight     250.29
_chemical_melting_point     ?
_symmetry_cell_setting     orthorhombic
_symmetry_space_group_name_H-M     'P b c a'
_symmetry_space_group_name_Hall     '-P 2ac 2ab'
loop_
    _symmetry_equiv_pos_as_xyz
    'x, y, z'
    '-x+1/2, -y, z+1/2'
    'x+1/2, -y+1/2, -z'
    '-x, y+1/2, -z+1/2'
    '-x, -y, -z'
    'x-1/2, y, -z-1/2'
    '-x-1/2, y-1/2, z'
    'x, -y-1/2, z-1/2'
_cell_length_a     8.6291(3)
_cell_length_b     27.5913(14)
_cell_length_c     11.7246(5)
_cell_angle_alpha     90.00
_cell_angle_beta     90.00
_cell_angle_gamma     90.00
_cell_volume     2791.5(2)
_cell_formula_units_Z     8
_cell_measurement_reflns_used     19074
_cell_measurement_theta_min     1.48
_cell_measurement_theta_max     26.18
_cell_measurement_temperature     296
_exptl_crystal_description     'block'
_exptl_crystal_colour     'colorless'
_exptl_crystal_size_max     0.450
_exptl_crystal_size_mid     0.370
_exptl_crystal_size_min     0.320
_exptl_crystal_density_diffrn     1.191
_exptl_crystal_density_meas     ?
_exptl_crystal_density_method     'not measured'
_exptl_crystal_F_000     1056
_exptl_absorpt_coefficient_mu     0.076
_exptl_absorpt_correction_type     integration
_exptl_absorpt_process_details     '(X-RED32; Stoe & Cie, 2002)'
_exptl_absorpt_correction_T_min     0.9680
_exptl_absorpt_correction_T_max     0.9828
_exptl_special_details
;
;
_diffrn_ambient_temperature     296
_diffrn_radiation_type     MoK\a
_diffrn_radiation_wavelength     0.71073
_diffrn_radiation_source     'fine-focus sealed tube'
_diffrn_radiation_monochromator     graphite
_diffrn_measurement_device_type     'Stoe IPDS 2'
_diffrn_measurement_method     'rotation method'
_diffrn_detector_area_resol_mean     ?
_diffrn_reflns_number     19074
_diffrn_reflns_av_R_equivalents     0.0466
_diffrn_reflns_av_sigmaI/netI     0.0235
_diffrn_reflns_theta_min     1.48
_diffrn_reflns_theta_max     26.17
_diffrn_reflns_theta_full     26.17
_diffrn_measured_fraction_theta_max     0.999
_diffrn_measured_fraction_theta_full     0.999
_diffrn_reflns_limit_h_min     -10
_diffrn_reflns_limit_h_max     10
_diffrn_reflns_limit_k_min     -34
_diffrn_reflns_limit_k_max     34
_diffrn_reflns_limit_l_min     -14
_diffrn_reflns_limit_l_max     14
_diffrn_standards_number     ?
_diffrn_standards_interval_count     ?
_diffrn_standards_interval_time     ?
_diffrn_standards_decay_%     ?
_refine_special_details
;
Refinement of <i>F</i>^2^ against ALL reflections. The weighted <i>R</i>-factor
<i>wR</i> and goodness of fit <i>S</i> are based on <i>F</i>^2^, conventional
<i>R</i>-factors <i>R</i> are based on <i>F</i>, with <i>F</i> set to zero for
negative <i>F</i>^2^. The threshold expression of <i>F</i>^2^ >
\s(<i>F</i>^2^) is used only for calculating <i>R</i>-factors(gt) <i>etc</i>.
and is not relevant to the choice of reflections for refinement.
<i>R</i>-factors based on <i>F</i>^2^ are statistically about twice as large
as those based on <i>F</i>, and <i>R</i>- factors based on ALL data will be
even larger.
;
_reflns_number_total     2790
_reflns_number_gt     1901
_reflns_threshold_expression     I>2sigma(I)
_refine_ls_structure_factor_coef     Fsqd
_refine_ls_matrix_type     full
_refine_ls_R_factor_all     0.0788
_refine_ls_R_factor_gt     0.0497
_refine_ls_wR_factor_gt     0.1239
_refine_ls_wR_factor_ref     0.1387
_refine_ls_goodness_of_fit_ref     1.068
_refine_ls_restrained_S_all     1.069
_refine_ls_number_reflns     19074
_refine_ls_number_parameters     172
_refine_ls_number_restraints     2
_refine_ls_hydrogen_treatment     constr
_refine_ls_weighting_scheme     calc
_refine_ls_weighting_details
         'calc w=1/[\s^2^(Fo^2^)+(0.0714P)^2^+0.1026P] where P=(Fo^2^+2Fc^2^)/3'
_atom_sites_solution_hydrogens     geom
_atom_sites_solution_primary     direct
_atom_sites_solution_secondary     difmap
_refine_ls_shift/su_max     0.000
_refine_ls_shift/su_mean     0.000
_refine_diff_density_max     0.111
_refine_diff_density_min     -0.134
_refine_ls_extinction_method     none
_refine_ls_extinction_coef     ?
loop_
    _atom_type_symbol
    _atom_type_description
    _atom_type_scat_dispersion_real
    _atom_type_scat_dispersion_imag
    _atom_type_scat_source
    'C' 'C' 0.0033 0.0016
                         'International Tables Vol C Tables 4.2.6.8 and 6.1.1.4'
    'H' 'H' 0.0000 0.0000
                         'International Tables Vol C Tables 4.2.6.8 and 6.1.1.4'
    'N' 'N' 0.0061 0.0033
                         'International Tables Vol C Tables 4.2.6.8 and 6.1.1.4'
    'O' 'O' 0.0106 0.0060
                         'International Tables Vol C Tables 4.2.6.8 and 6.1.1.4'
_computing_data_collection     'X-AREA (Stoe & Cie, 2002)'
_computing_cell_refinement     'X-AREA (Stoe & Cie, 2002)'
_computing_data_reduction     'X-RED32 (Stoe & Cie, 2002)'
_computing_structure_solution     'SHELXS97 (Sheldrick, 2008)'
_computing_structure_refinement     'SHELXL97 (Sheldrick, 2008)'
_computing_molecular_graphics     'ORTEP-3 for Windows (Farrugia, 1997)'
_computing_publication_material     'WinGX (Farrugia, 1999)'
loop_
    _atom_site_type_symbol
    _atom_site_label
    _atom_site_fract_x
    _atom_site_fract_y
    _atom_site_fract_z
    _atom_site_U_iso_or_equiv
    _atom_site_adp_type
    _atom_site_calc_flag
    _atom_site_refinement_flags
    _atom_site_occupancy
    _atom_site_symmetry_multiplicity
    _atom_site_disorder_assembly
    _atom_site_disorder_group
    C C1 -0.0085(2) 0.17483(7) 0.35845(15) 0.0732(5) Uani d . 1 1 . .
    C C2 -0.1054(3) 0.17362(9) 0.45699(19) 0.1004(7) Uani d . 1 1 . .
    H H2A -0.0401 0.1683 0.5232 0.120 Uiso calc R 1 1 . .
    H H2B -0.1738 0.1459 0.4504 0.120 Uiso calc R 1 1 . .
    C C3 -0.2008(3) 0.21659(12) 0.4786(2) 0.1193(9) Uani d . 1 1 . .
    H H3 -0.2667 0.2169 0.5413 0.143 Uiso calc R 1 1 . .
    C C4 -0.1957(3) 0.25488(11) 0.4112(3) 0.1166(9) Uani d . 1 1 . .
    H H4 -0.2589 0.2812 0.4279 0.140 Uiso calc R 1 1 . .
    C C5 -0.0983(4) 0.25734(10) 0.3152(3) 0.1248(9) Uani d . 1 1 . .
    H H5A -0.0287 0.2846 0.3250 0.150 Uiso calc R 1 1 . .
    H H5B -0.1620 0.2640 0.2489 0.150 Uiso calc R 1 1 . .
    C C6 -0.0055(3) 0.21439(9) 0.2917(2) 0.1004(7) Uani d . 1 1 . .
    H H6 0.0585 0.2144 0.2278 0.120 Uiso calc R 1 1 . .
    C C7 0.0900(3) 0.13131(8) 0.33115(18) 0.0918(6) Uani d . 1 1 . .
    H H7A 0.0266 0.1023 0.3346 0.110 Uiso calc R 1 1 . .
    H H7B 0.1298 0.1343 0.2541 0.110 Uiso calc R 1 1 . .
    C C8 0.2225(2) 0.12638(8) 0.41224(16) 0.0822(5) Uani d . 1 1 . .
    H H8A 0.2832 0.1560 0.4132 0.099 Uiso calc R 1 1 . .
    H H8B 0.1843 0.1204 0.4888 0.099 Uiso calc R 1 1 . .
    C C9 0.4477(2) 0.07643(6) 0.43332(14) 0.0665(4) Uani d . 1 1 . .
    C C10 0.4881(2) 0.09851(6) 0.53531(14) 0.0686(4) Uani d . 1 1 . .
    H H10 0.4238 0.1218 0.5675 0.082 Uiso calc R 1 1 . .
    C C11 0.6245(2) 0.08556(6) 0.58867(14) 0.0663(4) Uani d U 1 1 . .
    C C12 0.7225(2) 0.05090(6) 0.54140(14) 0.0690(4) Uani d U 1 1 . .
    C C13 0.6805(2) 0.02936(6) 0.43832(14) 0.0724(5) Uani d . 1 1 . .
    H H13 0.7451 0.0063 0.4053 0.087 Uiso calc R 1 1 . .
    C C14 0.5449(2) 0.04191(6) 0.38548(14) 0.0702(5) Uani d . 1 1 . .
    H H14 0.5177 0.0272 0.3170 0.084 Uiso calc R 1 1 . .
    C C15 0.6671(2) 0.10975(7) 0.69314(16) 0.0772(5) Uani d U 1 1 . .
    C C16 0.8642(2) 0.03802(7) 0.59768(17) 0.0810(5) Uani d U 1 1 . .
    N N1 0.7011(2) 0.12993(7) 0.77426(15) 0.1066(6) Uani d . 1 1 . .
    N N2 0.9776(2) 0.02813(8) 0.64194(17) 0.1077(6) Uani d . 1 1 . .
    O O1 0.31679(15) 0.08620(5) 0.37450(10) 0.0824(4) Uani d . 1 1 . .
loop_
    _atom_site_aniso_label
    _atom_site_aniso_U_11
    _atom_site_aniso_U_22
    _atom_site_aniso_U_33
    _atom_site_aniso_U_12
    _atom_site_aniso_U_13
    _atom_site_aniso_U_23
    C1 0.0677(11) 0.0829(11) 0.0690(10) -0.0002(9) -0.0071(8) -0.0004(9)
    C2 0.0990(15) 0.1089(16) 0.0931(14) 0.0081(13) 0.0154(12) 0.0115(12)
    C3 0.111(2) 0.155(3) 0.0922(15) 0.0361(18) 0.0114(14) -0.0140(17)
    C4 0.123(2) 0.1029(19) 0.124(2) 0.0322(16) -0.0330(18) -0.0331(17)
    C5 0.125(2) 0.0928(17) 0.156(3) 0.0011(15) -0.031(2) 0.0192(17)
    C6 0.0925(15) 0.1142(18) 0.0944(14) -0.0011(13) 0.0070(12) 0.0216(13)
    C7 0.0899(14) 0.1034(15) 0.0820(12) 0.0126(12) -0.0152(11) -0.0191(11)
    C8 0.0801(12) 0.0911(13) 0.0752(10) 0.0164(10) -0.0095(9) -0.0200(10)
    C9 0.0712(11) 0.0671(10) 0.0614(9) 0.0016(8) 0.0002(8) -0.0007(7)
    C10 0.0719(11) 0.0701(10) 0.0638(9) 0.0034(8) 0.0014(8) -0.0063(8)
    C11 0.0699(10) 0.0668(10) 0.0622(8) -0.0031(8) 0.0018(8) 0.0029(7)
    C12 0.0719(10) 0.0657(10) 0.0693(9) -0.0004(8) 0.0043(8) 0.0126(8)
    C13 0.0825(12) 0.0655(10) 0.0692(10) 0.0078(9) 0.0106(9) 0.0038(8)
    C14 0.0858(12) 0.0653(10) 0.0597(9) 0.0038(9) 0.0046(8) -0.0030(7)
    C15 0.0802(12) 0.0800(12) 0.0714(10) -0.0017(10) -0.0091(9) -0.0026(8)
    C16 0.0802(11) 0.0812(12) 0.0816(11) 0.0078(10) -0.0013(9) 0.0094(9)
    N1 0.1198(15) 0.1121(14) 0.0877(11) -0.0017(11) -0.0250(10) -0.0168(10)
    N2 0.0960(14) 0.1210(15) 0.1059(14) 0.0233(11) -0.0129(11) 0.0093(11)
    O1 0.0831(9) 0.0900(8) 0.0740(7) 0.0161(7) -0.0133(6) -0.0210(6)
_geom_special_details
;
All e.s.d.'s (except the e.s.d. in the dihedral angle between two l.s. planes)
are estimated using the full covariance matrix. The cell e.s.d.'s are taken
into account individually in the estimation of e.s.d.'s in distances, angles
and torsion angles; correlations between e.s.d.'s in cell parameters are only
used when they are defined by crystal symmetry. An approximate (isotropic)
treatment of cell e.s.d.'s is used for estimating e.s.d.'s involving l.s.
planes.
;
loop_
    _geom_bond_atom_site_label_1
    _geom_bond_atom_site_label_2
    _geom_bond_site_symmetry_2
    _geom_bond_distance
    _geom_bond_publ_flag
    C1 C6 . 1.344(3) ?
    C1 C2 . 1.426(3) ?
    C1 C7 . 1.506(3) ?
    C2 C3 . 1.465(3) ?
    C2 H2A . 0.9700 ?
    C2 H2B . 0.9700 ?
    C3 C4 . 1.319(4) ?
    C3 H3 . 0.9300 ?
    C4 C5 . 1.406(4) ?
    C4 H4 . 0.9300 ?
    C5 C6 . 1.457(4) ?
    C5 H5A . 0.9700 ?
    C5 H5B . 0.9700 ?
    C6 H6 . 0.9300 ?
    C7 C8 . 1.493(3) ?
    C7 H7A . 0.9700 ?
    C7 H7B . 0.9700 ?
    C8 O1 . 1.445(2) ?
    C8 H8A . 0.9700 ?
    C8 H8B . 0.9700 ?
    C9 O1 . 1.351(2) ?
    C9 C10 . 1.386(2) ?
    C9 C14 . 1.387(2) ?
    C10 C11 . 1.380(2) ?
    C10 H10 . 0.9300 ?
    C11 C12 . 1.392(2) ?
    C11 C15 . 1.443(3) ?
    C12 C13 . 1.395(2) ?
    C12 C16 . 1.434(3) ?
    C13 C14 . 1.369(3) ?
    C13 H13 . 0.9300 ?
    C14 H14 . 0.9300 ?
    C15 N1 . 1.141(2) ?
    C16 N2 . 1.141(2) ?
loop_
    _geom_angle_atom_site_label_1
    _geom_angle_atom_site_label_2
    _geom_angle_atom_site_label_3
    _geom_angle_site_symmetry_1
    _geom_angle_site_symmetry_3
    _geom_angle
    _geom_angle_publ_flag
    C6 C1 C2 . . 120.2(2) ?
    C6 C1 C7 . . 120.86(19) ?
    C2 C1 C7 . . 118.99(18) ?
    C1 C2 C3 . . 116.8(2) ?
    C1 C2 H2A . . 108.1 ?
    C3 C2 H2A . . 108.1 ?
    C1 C2 H2B . . 108.1 ?
    C3 C2 H2B . . 108.1 ?
    H2A C2 H2B . . 107.3 ?
    C4 C3 C2 . . 121.7(2) ?
    C4 C3 H3 . . 119.1 ?
    C2 C3 H3 . . 119.1 ?
    C3 C4 C5 . . 122.5(2) ?
    C3 C4 H4 . . 118.7 ?
    C5 C4 H4 . . 118.7 ?
    C4 C5 C6 . . 116.2(2) ?
    C4 C5 H5A . . 108.2 ?
    C6 C5 H5A . . 108.2 ?
    C4 C5 H5B . . 108.2 ?
    C6 C5 H5B . . 108.2 ?
    H5A C5 H5B . . 107.4 ?
    C1 C6 C5 . . 122.6(2) ?
    C1 C6 H6 . . 118.7 ?
    C5 C6 H6 . . 118.7 ?
    C8 C7 C1 . . 111.70(15) ?
    C8 C7 H7A . . 109.3 ?
    C1 C7 H7A . . 109.3 ?
    C8 C7 H7B . . 109.3 ?
    C1 C7 H7B . . 109.3 ?
    H7A C7 H7B . . 107.9 ?
    O1 C8 C7 . . 107.84(14) ?
    O1 C8 H8A . . 110.1 ?
    C7 C8 H8A . . 110.1 ?
    O1 C8 H8B . . 110.1 ?
    C7 C8 H8B . . 110.1 ?
    H8A C8 H8B . . 108.5 ?
    O1 C9 C10 . . 124.26(15) ?
    O1 C9 C14 . . 115.85(15) ?
    C10 C9 C14 . . 119.89(16) ?
    C11 C10 C9 . . 119.46(16) ?
    C11 C10 H10 . . 120.3 ?
    C9 C10 H10 . . 120.3 ?
    C10 C11 C12 . . 121.04(16) ?
    C10 C11 C15 . . 118.87(16) ?
    C12 C11 C15 . . 120.06(16) ?
    C11 C12 C13 . . 118.68(16) ?
    C11 C12 C16 . . 120.35(16) ?
    C13 C12 C16 . . 120.98(17) ?
    C14 C13 C12 . . 120.43(17) ?
    C14 C13 H13 . . 119.8 ?
    C12 C13 H13 . . 119.8 ?
    C13 C14 C9 . . 120.50(16) ?
    C13 C14 H14 . . 119.8 ?
    C9 C14 H14 . . 119.8 ?
    N1 C15 C11 . . 178.3(2) ?
    N2 C16 C12 . . 179.3(2) ?
    C9 O1 C8 . . 117.90(13) ?
loop_
    _geom_torsion_atom_site_label_1
    _geom_torsion_atom_site_label_2
    _geom_torsion_atom_site_label_3
    _geom_torsion_atom_site_label_4
    _geom_torsion_site_symmetry_1
    _geom_torsion_site_symmetry_2
    _geom_torsion_site_symmetry_3
    _geom_torsion_site_symmetry_4
    _geom_torsion
    _geom_torsion_publ_flag
    C6 C1 C2 C3 . . . . 1.2(3) ?
    C7 C1 C2 C3 . . . . -179.0(2) ?
    C1 C2 C3 C4 . . . . -1.0(4) ?
    C2 C3 C4 C5 . . . . -0.5(4) ?
    C3 C4 C5 C6 . . . . 1.7(4) ?
    C2 C1 C6 C5 . . . . 0.1(3) ?
    C7 C1 C6 C5 . . . . -179.7(2) ?
    C4 C5 C6 C1 . . . . -1.5(4) ?
    C6 C1 C7 C8 . . . . 107.6(2) ?
    C2 C1 C7 C8 . . . . -72.2(3) ?
    C1 C7 C8 O1 . . . . -175.64(17) ?
    O1 C9 C10 C11 . . . . 179.61(16) ?
    C14 C9 C10 C11 . . . . -0.5(3) ?
    C9 C10 C11 C12 . . . . 0.4(3) ?
    C9 C10 C11 C15 . . . . 178.35(16) ?
    C10 C11 C12 C13 . . . . 0.1(2) ?
    C15 C11 C12 C13 . . . . -177.84(16) ?
    C10 C11 C12 C16 . . . . 179.71(16) ?
    C15 C11 C12 C16 . . . . 1.8(2) ?
    C11 C12 C13 C14 . . . . -0.5(3) ?
    C16 C12 C13 C14 . . . . 179.92(16) ?
    C12 C13 C14 C9 . . . . 0.4(3) ?
    O1 C9 C14 C13 . . . . -179.97(15) ?
    C10 C9 C14 C13 . . . . 0.1(3) ?
    C10 C9 O1 C8 . . . . 8.2(3) ?
    C14 C9 O1 C8 . . . . -171.72(16) ?
    C7 C8 O1 C9 . . . . 177.27(17) ?
loop_
    _geom_hbond_atom_site_label_D
    _geom_hbond_atom_site_label_H
    _geom_hbond_atom_site_label_A
    _geom_hbond_site_symmetry_A
    _geom_hbond_distance_DH
    _geom_hbond_distance_HA
    _geom_hbond_distance_DA
    _geom_hbond_angle_DHA
    C14 H14 N2 2_654 0.93 2.56 3.453(3) 161.7
_iucr_refine_instructions_details
;
TITL TEST STRUCTURE D:\DATA\ELIF2_DENE\ELIF2
CELL  0.71073   8.6291  27.5913  11.7246   90.000   90.000   90.000
ZERR     8.00   0.0003   0.0014   0.0005    0.000    0.000    0.000
LATT   1
SYMM  1/2 - X, - Y, 1/2 + Z
SYMM  1/2 + X, 1/2 - Y, - Z
SYMM  - X, 1/2 + Y, 1/2 - Z
SFAC  C    H    N    O
UNIT  128  112  16   8
MERG   2
OMIT    -4.00  53.00
DELU     0.0010   0.0010 C12 C16
DELU     0.0010   0.0010 C11 C15
FMAP   2
PLAN    3
ACTA
BOND
BOND   $H
CONF
L.S.   5
WGHT    0.071400    0.102600
FVAR       0.63994
C1    1   -0.008517    0.174827    0.358455    11.00000    0.06772    0.08292 =
         0.06905   -0.00042   -0.00712   -0.00015
C2    1   -0.105410    0.173623    0.456992    11.00000    0.09902    0.10894 =
         0.09312    0.01153    0.01544    0.00814
AFIX  23
H2A   2   -0.040106    0.168306    0.523159    11.00000   -1.20000
H2B   2   -0.173795    0.145860    0.450434    11.00000   -1.20000
AFIX   0
C3    1   -0.200828    0.216593    0.478559    11.00000    0.11073    0.15495 =
         0.09221   -0.01405    0.01139    0.03612
AFIX  43
H3    2   -0.266703    0.216887    0.541334    11.00000   -1.20000
AFIX   0
C4    1   -0.195707    0.254878    0.411228    11.00000    0.12302    0.10294 =
         0.12375   -0.03308   -0.03298    0.03220
AFIX  43
H4    2   -0.258912    0.281244    0.427897    11.00000   -1.20000
AFIX   0
C5    1   -0.098337    0.257337    0.315228    11.00000    0.12526    0.09284 =
         0.15624    0.01916   -0.03058    0.00106
AFIX  23
H5A   2   -0.028713    0.284624    0.324996    11.00000   -1.20000
H5B   2   -0.161979    0.263986    0.248851    11.00000   -1.20000
AFIX   0
C6    1   -0.005481    0.214392    0.291658    11.00000    0.09245    0.11424 =
         0.09442    0.02161    0.00699   -0.00108
AFIX  43
H6    2    0.058472    0.214359    0.227812    11.00000   -1.20000
AFIX   0
C7    1    0.090012    0.131315    0.331152    11.00000    0.08995    0.10335 =
         0.08200   -0.01914   -0.01524    0.01264
AFIX  23
H7A   2    0.026600    0.102323    0.334591    11.00000   -1.20000
H7B   2    0.129765    0.134294    0.254085    11.00000   -1.20000
AFIX   0
C8    1    0.222463    0.126379    0.412236    11.00000    0.08013    0.09114 =
         0.07519   -0.02000   -0.00949    0.01644
AFIX  23
H8A   2    0.283240    0.155951    0.413155    11.00000   -1.20000
H8B   2    0.184252    0.120403    0.488760    11.00000   -1.20000
AFIX   0
C9    1    0.447739    0.076431    0.433322    11.00000    0.07119    0.06707 =
         0.06138   -0.00065    0.00020    0.00163
C10   1    0.488133    0.098507    0.535307    11.00000    0.07191    0.07011 =
         0.06383   -0.00627    0.00138    0.00343
AFIX  43
H10   2    0.423839    0.121849    0.567480    11.00000   -1.20000
AFIX   0
C11   1    0.624475    0.085564    0.588666    11.00000    0.06987    0.06676 =
         0.06216    0.00291    0.00183   -0.00306
C12   1    0.722522    0.050900    0.541399    11.00000    0.07187    0.06571 =
         0.06933    0.01255    0.00425   -0.00037
C13   1    0.680523    0.029358    0.438316    11.00000    0.08248    0.06552 =
         0.06921    0.00376    0.01063    0.00777
AFIX  43
H13   2    0.745092    0.006312    0.405266    11.00000   -1.20000
AFIX   0
C14   1    0.544898    0.041914    0.385481    11.00000    0.08575    0.06534 =
         0.05965   -0.00297    0.00459    0.00384
AFIX  43
H14   2    0.517673    0.027195    0.316994    11.00000   -1.20000
AFIX   0
C15   1    0.667121    0.109753    0.693138    11.00000    0.08024    0.08002 =
         0.07138   -0.00260   -0.00909   -0.00167
C16   1    0.864163    0.038021    0.597676    11.00000    0.08019    0.08120 =
         0.08155    0.00943   -0.00128    0.00783
N1    3    0.701136    0.129930    0.774264    11.00000    0.11982    0.11213 =
         0.08773   -0.01680   -0.02500   -0.00171
N2    3    0.977649    0.028130    0.641945    11.00000    0.09603    0.12105 =
         0.10588    0.00926   -0.01290    0.02326
O1    4    0.316795    0.086196    0.374503    11.00000    0.08308    0.09003 =
         0.07404   -0.02104   -0.01331    0.01609
HKLF    4
REM  TEST STRUCTURE D:\DATA\ELIF2_DENE\ELIF2
REM R1 =  0.0497 for   1901 Fo > 4sig(Fo)  and  0.0788 for all   2790 data
REM    172 parameters refined using      2 restraints
END
;
data_global
_journal_date_recd_electronic     2011-10-05
_journal_date_accepted     2011-10-12
_journal_name_full     'Acta Crystallographica, Section E'
_journal_year     2011
_journal_volume     67
_journal_issue     11
_journal_page_first     o2989
_journal_page_last     o2989
_journal_paper_category     QO
_journal_coeditor_code     FK2042
_publ_contact_author_name     'Orhan B\"uy\"ukg\"ung\"or'
_publ_contact_author_address
;
Department of Physics
Ondokuz Mayis University
TR-55139 Samsun
Turkey
;
_publ_contact_author_email     'orhanb@omu.edu.tr'
_publ_contact_author_fax     '++90(362) 4576081'
_publ_contact_author_phone     '++90(362) 3121919 ext 5054'
_publ_section_title
;
4-[2-(Cyclohexa-1,4-dien-1-yl)ethoxy]benzene-1,2-dicarbonitrile
;
loop_
    _publ_author_name
    _publ_author_address
    'Kele\,so\<glu, Zeynep'
;
Department of Physics
Ondokuz May\?is University
TR-55139 Samsun
Turkey
;
    '\,Celenk Kaya, Elif'
;
G\"um\"u\,shane University
TR-29000 G\"um\"u\,shane
Turkey
;
    'Kaya, Af\,sin Ahmet'
;
G\"um\"u\,shane University
TR-29000  G\"um\"u\,shane
Turkey
;
    'Kantekin, Halit'
;
Department of Chemistry
Karadeniz Technical University
TR-61080  Trabzon
Turkey
;
    'B\"uy\"ukg\"ung\"or, Orhan'
;
Department of Physics
Ondokuz May\?is University
TR-55139 Samsun
Turkey
;
