# Supplementary material for: 4-[2-(Cyclo­hexa-1,4-dien-1-yl)eth­oxy]benzene-1,2-dicarbonitrile
Source: Acta Crystallogr Sect E Struct Rep Online. 2011 Oct 22;67(Pt 11):o2989. doi: 10.1107/S1600536811042164 (PMC3247391; doi:10.1107/S1600536811042164)
Supplement: Supplementary file 2 [file e-67-o2989-Isup2.hkl]

#
# h,k,l, Fc-squared, Fo-squared, sigma(Fo-squared) and status flag
#
data_I
_shelx_title ' TEST STRUCTURE D:\DATA\ELIF2_DENE\ELIF2'
_shelx_refln_list_code          4
_shelx_F_calc_maximum      152.64
_exptl_crystal_F_000      1056.00
_reflns_d_resolution_high  0.8057
 
loop_
 _symmetry_equiv_pos_as_xyz
 'x, y, z'
 '-x+1/2, -y, z+1/2'
 'x+1/2, -y+1/2, -z'
 '-x, y+1/2, -z+1/2'
 '-x, -y, -z'
 'x-1/2, y, -z-1/2'
 '-x-1/2, y-1/2, z'
 'x, -y-1/2, z-1/2'
 
_cell_length_a     8.6291
_cell_length_b    27.5913
_cell_length_c    11.7246
_cell_angle_alpha  90.000
_cell_angle_beta   90.000
_cell_angle_gamma  90.000
 
_shelx_F_squared_multiplier     1.000
 
loop_
 _refln_index_h
 _refln_index_k
 _refln_index_l
 _refln_F_squared_calc
 _refln_F_squared_meas
 _refln_F_squared_sigma
 _refln_observed_status
   2   0   0        3.36        7.17      8.50 o
   4   0   0     2376.53     2141.04     71.57 o
   6   0   0     1212.21     1174.62     33.29 o
   8   0   0        1.31        2.51      4.74 o
  10   0   0       29.65       24.10      6.34 o
   2   1   0     2995.71     2566.80     20.82 o
   4   1   0      210.83      224.26      4.77 o
   6   1   0       57.18       58.19      3.83 o
   8   1   0       24.46       19.99      3.38 o
  10   1   0        0.16        0.61      3.66 o
   0   2   0     2486.42     2963.05     70.02 o
   2   2   0       92.99       96.32      5.12 o
   4   2   0        0.88        7.08      3.58 o
   6   2   0       90.59       97.62      3.90 o
   8   2   0       19.71       24.14      3.57 o
  10   2   0       28.58       23.69      3.84 o
   2   3   0    15471.78    13876.35    214.95 o
   4   3   0     1894.64     1903.76     26.04 o
   6   3   0       12.93       14.88      3.83 o
   8   3   0      177.40      197.49      4.29 o
  10   3   0        4.21        6.14      3.62 o
   0   4   0     1956.84     1872.67     17.63 o
   2   4   0     1102.88     1127.28      9.29 o
   4   4   0      234.66      224.89      4.80 o
   6   4   0        3.43        5.40      3.64 o
   8   4   0        0.23        0.32      3.43 o
  10   4   0        2.47        4.00      3.86 o
   2   5   0     7359.73     6799.69    216.72 o
   4   5   0      492.60      437.04      5.72 o
   6   5   0       27.97       41.23      3.65 o
   8   5   0        0.88        6.87      3.01 o
  10   5   0        2.69        3.06      3.71 o
   0   6   0    19443.99    17913.50     43.99 o
   2   6   0     1746.49     1614.48     32.69 o
   4   6   0      193.43      181.06      4.22 o
   6   6   0       72.06       76.13      3.81 o
   8   6   0       58.56       54.98      3.65 o
  10   6   0        1.08        3.18      3.98 o
   2   7   0      431.89      434.57      6.48 o
   4   7   0      140.06      127.61      4.86 o
   6   7   0      596.17      627.30      8.99 o
   8   7   0        0.08        1.78      3.58 o
  10   7   0       10.20        9.17      3.90 o
   0   8   0     2411.60     1987.62     22.72 o
   2   8   0     5332.31     4901.05     87.78 o
   4   8   0      192.52      213.11      4.10 o
   6   8   0        3.69       14.00      3.85 o
   8   8   0       30.57       23.94      3.80 o
  10   8   0        0.95        2.64      3.95 o
   2   9   0     1036.89      945.75     22.82 o
   4   9   0      296.00      298.93      4.47 o
   6   9   0     1299.34     1307.97     12.65 o
   8   9   0        4.50        3.44      3.64 o
  10   9   0        7.96        7.32      4.30 o
   0  10   0      867.36      641.43      8.51 o
   2  10   0      737.34      788.46     29.72 o
   4  10   0       48.50       43.64      3.28 o
   6  10   0      431.08      446.75     13.24 o
   8  10   0        2.31        0.34      3.63 o
  10  10   0        1.21        0.50      3.52 o
   2  11   0     4771.31     4658.56     57.24 o
   4  11   0      441.23      370.62     10.60 o
   6  11   0      172.01      156.06     26.03 o
   8  11   0        3.34        6.90      3.66 o
  10  11   0       18.08       12.88      4.78 o
   0  12   0     1520.73     1535.83     21.90 o
   2  12   0      767.09      636.27    109.11 o
   4  12   0      678.41      709.12     13.37 o
   6  12   0        7.13        8.59      3.41 o
   8  12   0        1.51        3.52      4.13 o
  10  12   0        0.81       -4.42      7.13 o
   2  13   0     2752.79     2462.33     31.27 o
   4  13   0       16.22       12.76      3.64 o
   6  13   0      282.01      297.52      7.92 o
   8  13   0       20.44       24.13      3.68 o
   0  14   0     4297.34     4325.83     42.79 o
   2  14   0      513.58      529.10      5.26 o
   4  14   0       14.43       18.61      3.10 o
   6  14   0      284.24      275.43      7.44 o
   8  14   0       13.97       14.19      3.26 o
   2  15   0      106.83       98.74      3.67 o
   4  15   0      194.25      172.14      5.55 o
   6  15   0      856.46      796.93     18.63 o
   8  15   0        1.51       -2.57      2.64 o
   0  16   0     1088.91     1146.05     17.80 o
   2  16   0      844.81      835.29     14.12 o
   4  16   0        2.12       -0.43      3.62 o
   6  16   0      539.27      552.24     12.66 o
   8  16   0        7.37        7.38      2.76 o
   2  17   0        0.06        5.27      4.85 o
   4  17   0       69.37       61.20      3.20 o
   6  17   0      153.22      150.67      4.24 o
   8  17   0        2.55       -0.25      3.08 o
   0  18   0     1216.19     1285.51     20.95 o
   2  18   0       20.11       20.93      2.88 o
   4  18   0      161.06      146.91      4.18 o
   6  18   0        0.02       -0.32      3.46 o
   8  18   0        9.24       11.41      3.62 o
   2  19   0       15.75       13.86      3.07 o
   4  19   0      332.39      311.37      4.89 o
   6  19   0        0.15       -0.80      2.93 o
   8  19   0        0.01        1.19      3.02 o
   0  20   0      628.92      548.31      6.45 o
   2  20   0       40.91       44.43      4.49 o
   4  20   0        1.67        2.69      2.95 o
   6  20   0        3.55        3.15      3.14 o
   8  20   0        5.43        4.53      3.58 o
   2  21   0        2.01        2.68      3.00 o
   4  21   0        9.95       10.05      2.90 o
   6  21   0        0.17        3.12      3.73 o
   8  21   0       14.75       13.86      3.66 o
   0  22   0      341.05      365.66      6.36 o
   2  22   0        3.75        8.32      3.32 o
   4  22   0        0.14        3.11      2.85 o
   6  22   0        2.95       -0.16      3.68 o
   8  22   0       13.94        8.82      3.85 o
   2  23   0       15.46       21.06      3.05 o
   4  23   0       15.47        5.71      2.84 o
   6  23   0        1.99        4.67      3.70 o
   0  24   0      988.45     1010.20     19.47 o
   2  24   0       11.86       11.82      2.78 o
   4  24   0        0.67        1.04      3.18 o
   6  24   0       12.87       19.85      3.85 o
   2  25   0        0.46        1.82      3.00 o
   4  25   0       49.68       48.24      3.46 o
   6  25   0        0.22       -0.33      3.73 o
   0  26   0       31.25       25.57      4.96 o
   2  26   0        0.34       -3.18      2.99 o
   4  26   0       43.91       51.62      4.49 o
   6  26   0        0.16        2.59      3.51 o
   2  27   0        8.31        6.86      3.88 o
   4  27   0       21.36       27.16      3.84 o
   6  27   0        1.99        0.64      3.94 o
   0  28   0       23.15       22.01      4.77 o
   2  28   0       79.23       77.88      3.26 o
   4  28   0        1.56        1.72      3.15 o
   6  28   0       10.95       11.92      3.16 o
   2  29   0       11.75       12.85      3.43 o
   4  29   0        3.46        5.42      3.22 o
   0  30   0        3.19        7.28      3.83 o
   2  30   0       15.60        9.33      3.08 o
   4  30   0        0.27        3.68      2.83 o
   2  31   0        5.29       11.15      3.49 o
   4  31   0        0.06       -1.31      3.15 o
   0  32   0        1.37        1.54      4.16 o
   2  32   0        6.42        5.20      3.51 o
   2  33   0        2.98        5.87      3.64 o
   0  34   0        0.05        1.38      4.13 o
   1   1   1     3350.38     3162.86     41.55 o
   2   1   1       93.83      100.78      3.86 o
   3   1   1      423.39      436.47      6.57 o
   4   1   1     2726.02     2724.31     21.47 o
   5   1   1      569.68      618.16      8.43 o
   6   1   1        0.43        1.86      2.51 o
   7   1   1       45.42       45.59      2.68 o
   8   1   1        0.72        3.31      2.36 o
   9   1   1       20.19       19.78      2.59 o
  10   1   1        3.02        6.35      2.69 o
   0   2   1     2403.84     2300.02     42.95 o
   1   2   1      287.28      256.22      4.83 o
   2   2   1     3975.73     3843.71     24.98 o
   3   2   1      423.55      384.92      4.12 o
   4   2   1      355.35      379.65      3.73 o
   5   2   1      410.49      447.67      4.64 o
   6   2   1       39.35       34.78      2.56 o
   7   2   1       80.61       86.62      2.64 o
   8   2   1        3.33        2.88      2.50 o
   9   2   1       10.99       12.57      2.45 o
  10   2   1        3.95        4.65      2.61 o
   1   3   1     5467.23     4953.47     74.70 o
   2   3   1     1950.94     1779.94     15.90 o
   3   3   1      703.41      670.43      5.80 o
   4   3   1      270.85      257.24      3.41 o
   5   3   1      263.64      258.04      3.11 o
   6   3   1      114.07      106.77      2.84 o
   7   3   1      182.57      186.16      2.99 o
   8   3   1       96.38       90.94      2.90 o
   9   3   1       13.14       13.02      2.69 o
  10   3   1        1.25        3.41      2.69 o
   0   4   1     4415.14     4511.96    123.73 o
   1   4   1      676.22      629.78     10.08 o
   2   4   1     2566.92     2522.64     28.36 o
   3   4   1      172.29      164.83      3.19 o
   4   4   1      116.24      117.13      2.94 o
   5   4   1      115.21      108.12      2.81 o
   6   4   1       88.72       97.38      2.70 o
   7   4   1       57.44       57.29      2.66 o
   8   4   1      243.93      234.68      4.66 o
   9   4   1       11.43        9.75      2.58 o
  10   4   1        7.16        6.77      2.81 o
   1   5   1    17919.60    16406.32    226.76 o
   2   5   1     6014.44     5928.92     64.93 o
   3   5   1      182.62      191.41      3.16 o
   4   5   1     1161.95     1179.23     12.45 o
   5   5   1      200.68      208.86      3.07 o
   6   5   1       28.33       25.25      2.58 o
   7   5   1      143.73      145.96      2.98 o
   8   5   1       46.42       45.27      2.49 o
   9   5   1        8.28        8.29      2.55 o
  10   5   1        4.47        7.21      2.69 o
   0   6   1      900.00     1092.11     21.26 o
   1   6   1    23298.03    21683.77    375.40 o
   2   6   1       38.66       37.82      3.20 o
   3   6   1      128.57      160.53      3.37 o
   4   6   1      488.99      514.61      4.63 o
   5   6   1      307.89      307.20      5.42 o
   6   6   1      315.01      334.96      4.72 o
   7   6   1       23.38       31.84      2.67 o
   8   6   1       16.41       15.40      2.58 o
   9   6   1        1.28        1.81      2.55 o
  10   6   1        0.04        3.84      2.72 o
   1   7   1     8125.25     7622.31    126.77 o
   2   7   1      885.31      823.36     15.46 o
   3   7   1       70.07       72.01      2.74 o
   4   7   1       41.22       29.92      2.69 o
   5   7   1       11.30        7.44      2.61 o
   6   7   1        7.91        7.84      2.63 o
   7   7   1       30.90       32.79      2.70 o
   8   7   1        1.31        2.10      2.63 o
   9   7   1        2.44        5.32      2.70 o
  10   7   1        0.42        0.49      2.63 o
   0   8   1        1.60        2.98      4.48 o
   1   8   1     4541.19     4382.60     65.09 o
   2   8   1       48.42       52.41      2.99 o
   3   8   1      826.78      895.36     14.38 o
   4   8   1      446.74      462.49      7.80 o
   5   8   1      139.29      138.26      3.32 o
   6   8   1       42.08       40.57      2.45 o
   7   8   1      275.00      270.81      4.15 o
   8   8   1        1.40       -0.03      2.32 o
   9   8   1        3.61        4.82      2.65 o
  10   8   1        0.00        1.68      2.81 o
   1   9   1      905.21      764.80      8.03 o
   2   9   1       50.35       49.44      2.37 o
   3   9   1      200.41      224.39      4.33 o
   4   9   1      430.15      453.54      4.77 o
   5   9   1      222.54      264.14      5.05 o
   6   9   1        2.70        1.55      2.42 o
   7   9   1      417.86      417.92      7.36 o
   8   9   1       30.97       32.98      2.57 o
   9   9   1        1.05        3.01      2.71 o
  10   9   1        2.39        2.37      3.06 o
   0  10   1     3236.45     3215.51     54.70 o
   1  10   1      237.90      263.85      3.57 o
   2  10   1       85.19       79.34      2.63 o
   3  10   1       75.28       67.26      2.98 o
   4  10   1       24.98       22.53      2.12 o
   5  10   1        0.90        3.48      2.50 o
   6  10   1      191.29      180.68      3.10 o
   7  10   1      424.45      424.18     10.05 o
   8  10   1        6.17        6.58      2.81 o
   9  10   1        0.21        2.88      2.72 o
  10  10   1        0.00       -0.32      2.87 o
   1  11   1      737.72      813.22      7.69 o
   2  11   1     4448.33     4439.75     57.44 o
   3  11   1      447.81      458.58      7.17 o
   4  11   1       94.26       96.09      2.61 o
   5  11   1       30.55       32.63      2.41 o
   6  11   1        8.84        8.43      2.52 o
   7  11   1       49.96       47.62      2.63 o
   8  11   1        6.05        7.11      2.70 o
   9  11   1        0.15        2.39      2.58 o
  10  11   1        0.04        2.46      3.24 o
   0  12   1       97.26      102.50      3.58 o
   1  12   1      372.17      382.97      4.68 o
   2  12   1      314.01      240.70      3.83 o
   3  12   1      496.44      484.55      7.45 o
   4  12   1        0.02       -0.81      2.41 o
   5  12   1        8.24        6.20      2.38 o
   6  12   1        1.54        5.90      2.58 o
   7  12   1        2.54        5.34      2.57 o
   8  12   1        0.54        6.16      2.76 o
   9  12   1        0.00        3.75      3.01 o
   1  13   1      688.72      665.96      6.96 o
   2  13   1      322.45      347.60      5.06 o
   3  13   1      114.42       93.29      2.47 o
   4  13   1       82.59       94.35      2.55 o
   5  13   1       48.00       51.35      2.79 o
   6  13   1       34.11       36.08      2.24 o
   7  13   1        2.57        4.38      2.29 o
   8  13   1        2.40        2.77      2.60 o
   9  13   1        1.19       -1.46      2.68 o
   0  14   1        2.00        9.17      2.91 o
   1  14   1        0.24        5.70      2.18 o
   2  14   1      834.07      878.22     13.04 o
   3  14   1      101.64      111.23      2.54 o
   4  14   1       36.37       40.08      2.60 o
   5  14   1       49.65       49.85      2.28 o
   6  14   1       92.90       99.64      2.97 o
   7  14   1       33.51       35.53      2.47 o
   8  14   1        9.65        9.03      2.33 o
   9  14   1        0.03        1.77      2.44 o
   1  15   1       35.01       42.53      2.48 o
   2  15   1       56.51       52.50      2.05 o
   3  15   1      160.07      143.77      2.53 o
   4  15   1        0.90        3.88      2.38 o
   5  15   1      154.04      145.53      2.78 o
   6  15   1       43.86       39.87      2.31 o
   7  15   1        8.24       14.28      2.76 o
   8  15   1        6.47        6.93      2.34 o
   9  15   1        0.00        3.90      2.88 o
   0  16   1      634.33      574.64      7.53 o
   1  16   1      606.53      629.69      5.08 o
   2  16   1      283.21      284.05      2.95 o
   3  16   1       33.11       27.03      2.01 o
   4  16   1       89.39       89.90      2.62 o
   5  16   1      117.56      123.98      3.03 o
   6  16   1        1.25        3.74      2.38 o
   7  16   1        5.44        2.88      2.18 o
   8  16   1        6.68       10.14      2.48 o
   9  16   1        0.03        1.63      2.49 o
   1  17   1      534.73      555.25      4.37 o
   2  17   1       17.73       15.20      2.28 o
   3  17   1       39.89       47.06      2.37 o
   4  17   1        4.99        4.07      2.42 o
   5  17   1       13.33       17.20      2.32 o
   6  17   1        5.14        7.37      2.41 o
   7  17   1        2.84        3.57      2.36 o
   8  17   1       10.26       12.40      2.59 o
   9  17   1        0.02        3.25      2.49 o
   0  18   1       10.04        3.82      2.87 o
   1  18   1      782.43      782.81      6.98 o
   2  18   1        9.28       12.08      2.12 o
   3  18   1        0.24       -0.57      2.18 o
   4  18   1        0.12        2.16      2.44 o
   5  18   1       29.14       28.55      2.53 o
   6  18   1        2.84        5.15      2.30 o
   7  18   1        0.15        3.45      2.59 o
   8  18   1       12.24       13.15      2.79 o
   9  18   1        0.63        2.79      3.21 o
   1  19   1        0.05        1.13      2.23 o
   2  19   1       77.32       68.88      2.41 o
   3  19   1      168.00      179.80      2.66 o
   4  19   1        0.56        3.58      2.25 o
   5  19   1       15.52       22.10      2.49 o
   6  19   1        1.06        2.38      2.38 o
   7  19   1        0.07        2.42      2.49 o
   8  19   1        0.08        3.77      2.78 o
   0  20   1        1.12        5.07      2.73 o
   1  20   1       18.10       19.73      2.27 o
   2  20   1       48.57       46.96      2.20 o
   3  20   1       72.43       82.26      3.09 o
   4  20   1        0.07        3.49      2.12 o
   5  20   1        5.73        5.23      2.33 o
   6  20   1        0.00        2.17      2.36 o
   7  20   1        3.98        0.95      2.28 o
   8  20   1       21.23       20.75      2.58 o
   1  21   1      251.14      235.46      2.69 o
   2  21   1       28.27       33.49      2.60 o
   3  21   1        4.79        5.22      2.29 o
   4  21   1       32.93       33.85      2.23 o
   5  21   1       76.80       67.25      2.32 o
   6  21   1        0.07        2.29      2.39 o
   7  21   1        0.03        3.60      2.49 o
   8  21   1        0.39        2.41      3.11 o
   0  22   1      480.84      485.40      7.48 o
   1  22   1        4.20        6.37      2.02 o
   2  22   1       26.29       26.45      2.05 o
   3  22   1      103.17      107.00      2.68 o
   4  22   1       32.07       27.91      2.24 o
   5  22   1       70.39       63.64      2.52 o
   6  22   1        2.05        4.14      2.56 o
   7  22   1        0.68        0.47      2.52 o
   8  22   1        3.12        3.26      3.15 o
   1  23   1       13.60       18.87      2.23 o
   2  23   1       16.41       20.03      2.27 o
   3  23   1        8.89       12.22      2.20 o
   4  23   1       15.76       15.71      2.08 o
   5  23   1        1.72        2.12      2.51 o
   6  23   1        0.75        3.29      2.53 o
   7  23   1        1.49        1.71      2.41 o
   0  24   1      145.87      127.02      4.18 o
   1  24   1       10.47       14.83      2.23 o
   2  24   1       33.18       37.10      2.10 o
   3  24   1        2.07        6.75      2.18 o
   4  24   1        2.84        0.87      2.19 o
   5  24   1       28.60       26.87      2.34 o
   6  24   1        8.54        9.24      2.54 o
   7  24   1        4.40        6.63      2.50 o
   1  25   1       61.89       62.20      2.24 o
   2  25   1        7.78       10.14      2.02 o
   3  25   1        0.00        1.66      2.16 o
   4  25   1        0.36        5.96      2.28 o
   5  25   1        2.05        2.48      2.45 o
   6  25   1        0.18        1.22      2.35 o
   7  25   1        5.57        4.66      2.33 o
   0  26   1        0.21        1.73      3.34 o
   1  26   1       34.49       36.56      2.38 o
   2  26   1        0.00       -0.05      1.97 o
   3  26   1        6.59        5.41      2.33 o
   4  26   1        3.59        5.64      2.38 o
   5  26   1        9.56        8.59      2.14 o
   6  26   1        0.93        2.75      2.29 o
   1  27   1        0.49        1.05      2.07 o
   2  27   1        2.52        6.94      1.94 o
   3  27   1       18.58       17.27      2.28 o
   4  27   1        3.30        5.54      2.32 o
   5  27   1        0.52        2.35      2.31 o
   6  27   1        0.22       -0.77      2.78 o
   0  28   1        3.53        6.16      2.90 o
   1  28   1        2.46        4.46      1.99 o
   2  28   1        5.06        3.74      2.20 o
   3  28   1        1.29        3.32      2.41 o
   4  28   1        7.49        8.81      2.03 o
   5  28   1        0.16        0.54      2.33 o
   6  28   1        0.11        2.40      2.78 o
   1  29   1        2.72        1.66      2.52 o
   2  29   1       24.49       23.05      2.11 o
   3  29   1        9.21        7.97      2.24 o
   4  29   1        1.99        2.70      2.42 o
   5  29   1        3.52        3.05      2.37 o
   0  30   1        0.01        0.72      3.44 o
   1  30   1        0.34        3.91      2.03 o
   2  30   1       34.32       30.95      2.54 o
   3  30   1        0.02       -0.52      2.19 o
   4  30   1       16.18       13.01      2.53 o
   5  30   1        0.29        4.62      2.61 o
   1  31   1        1.40       -0.01      2.08 o
   2  31   1        5.78        7.07      2.35 o
   3  31   1       12.77       10.07      2.52 o
   4  31   1        1.01        3.80      2.60 o
   0  32   1        2.35        3.80      3.07 o
   1  32   1        2.29        7.03      2.09 o
   2  32   1        0.87        1.53      2.25 o
   3  32   1        0.05        2.73      2.40 o
   1  33   1        1.60        3.27      2.20 o
   2  33   1        1.21        1.76      2.40 o
   0  34   1        0.06        0.12      3.25 o
   1  34   1        6.21        3.54      7.06 o
   0   0   2    10829.87    10192.61     36.19 o
   1   0   2     6479.86     6487.00     66.93 o
   2   0   2     4432.51     4195.08     64.61 o
   3   0   2        9.24       18.37      4.07 o
   4   0   2      181.47      189.97      4.91 o
   5   0   2      133.83      129.16      4.04 o
   6   0   2       66.34       62.01      3.76 o
   7   0   2       14.78       13.75      3.39 o
   8   0   2        0.18        3.17      3.47 o
   9   0   2        2.23        2.75      3.83 o
  10   0   2        0.04       -0.87      3.69 o
   1   1   2    11900.35    10690.67     81.41 o
   2   1   2     3802.04     3678.73     34.66 o
   3   1   2        1.08        4.19      2.82 o
   4   1   2      193.26      177.99      3.06 o
   5   1   2       15.18       11.00      2.49 o
   6   1   2       65.26       75.81      2.69 o
   7   1   2       15.16       14.15      2.50 o
   8   1   2        0.01        2.11      2.47 o
   9   1   2       87.83       84.31      2.87 o
  10   1   2        1.73        4.84      2.75 o
   0   2   2     7501.21     7217.52     53.45 o
   1   2   2    12300.76    11589.11    124.07 o
   2   2   2     1937.02     1841.95     20.62 o
   3   2   2      546.67      504.23      6.64 o
   4   2   2       67.12       79.91      2.74 o
   5   2   2       59.61       60.61      2.67 o
   6   2   2       16.51       19.05      2.41 o
   7   2   2        0.00       -0.72      2.51 o
   8   2   2       10.70       14.63      2.37 o
   9   2   2        5.79        6.96      2.55 o
  10   2   2        0.07        4.35      2.68 o
   1   3   2     8769.12     8126.06    124.28 o
   2   3   2      688.57      624.20      5.61 o
   3   3   2       35.17       28.21      2.72 o
   4   3   2     1184.16     1289.60     15.81 o
   5   3   2      784.10      774.28      5.89 o
   6   3   2        5.75        8.58      2.44 o
   7   3   2        3.14        2.65      2.58 o
   8   3   2       59.65       66.41      2.67 o
   9   3   2       47.42       39.61      2.71 o
  10   3   2        2.65        3.91      2.68 o
   0   4   2      884.07      972.24     17.92 o
   1   4   2    19394.09    17424.56    156.83 o
   2   4   2    13017.90    12996.89    157.88 o
   3   4   2       10.76       12.55      2.93 o
   4   4   2      187.30      177.40      3.09 o
   5   4   2        4.06        6.11      2.58 o
   6   4   2       23.17       26.78      2.65 o
   7   4   2        9.26       14.06      2.51 o
   8   4   2       75.60       83.95      2.83 o
   9   4   2       30.25       31.91      2.68 o
  10   4   2        0.23       -1.29      2.67 o
   1   5   2    13898.49    13457.46    298.14 o
   2   5   2     4519.48     4270.39     62.58 o
   3   5   2      766.35      803.98     11.91 o
   4   5   2       39.39       41.39      2.79 o
   5   5   2      103.92      102.46      2.89 o
   6   5   2        0.08        2.26      2.59 o
   7   5   2       13.23       17.14      2.53 o
   8   5   2       26.71       25.64      2.63 o
   9   5   2        6.00        6.49      2.75 o
  10   5   2        0.19        0.62      2.66 o
   0   6   2      577.43      709.56     24.22 o
   1   6   2     2944.41     2913.16     52.73 o
   2   6   2      130.51      140.80      3.19 o
   3   6   2       57.66       60.56      2.85 o
   4   6   2      931.34      965.80      9.22 o
   5   6   2      163.59      166.74      6.31 o
   6   6   2       17.20       18.97      2.51 o
   7   6   2       42.15       44.77      2.50 o
   8   6   2        1.59        3.37      2.62 o
   9   6   2        0.01        1.50      2.77 o
  10   6   2        0.12        3.51      3.09 o
   1   7   2    10544.55    10181.53    214.25 o
   2   7   2      101.94      134.67      2.77 o
   3   7   2      324.52      308.85      4.41 o
   4   7   2      739.77      724.11      6.21 o
   5   7   2        0.47        2.04      2.48 o
   6   7   2      495.58      510.32     32.15 o
   7   7   2        3.06        5.68      2.34 o
   8   7   2       18.37       17.46      2.68 o
   9   7   2        2.33        2.24      2.74 o
  10   7   2        0.52        3.03      3.10 o
   0   8   2     9361.64     8582.63    284.66 o
   1   8   2      955.83      936.68     20.26 o
   2   8   2      184.01      230.53      6.75 o
   3   8   2      138.99      147.08      4.45 o
   4   8   2      383.33      347.42      7.35 o
   5   8   2      129.94      135.13      3.16 o
   6   8   2      111.55      100.33      2.92 o
   7   8   2        1.18        0.30      2.74 o
   8   8   2        7.39        7.78      2.61 o
   9   8   2        1.07        0.29      2.68 o
  10   8   2        0.38        0.89      3.03 o
   1   9   2     1696.48     1764.21     28.46 o
   2   9   2       18.28       10.24      2.12 o
   3   9   2     1559.14     1491.54     28.45 o
   4   9   2      163.61      154.76      2.70 o
   5   9   2        7.03        7.12      2.62 o
   6   9   2      152.49      153.90      3.26 o
   7   9   2      417.97      421.23      3.98 o
   8   9   2        1.76        2.96      2.75 o
   9   9   2        6.97        8.95      2.92 o
  10   9   2        0.04        1.89      3.00 o
   0  10   2       30.82       34.99      3.15 o
   1  10   2     1452.32     1311.98     26.47 o
   2  10   2      799.41      808.05     10.91 o
   3  10   2      244.66      282.98      5.21 o
   4  10   2        9.65       10.75      2.53 o
   5  10   2       79.76       85.02      2.39 o
   6  10   2        6.58        2.89      2.57 o
   7  10   2      117.58      108.54      2.98 o
   8  10   2        6.63        3.90      2.90 o
   9  10   2        6.39        6.40      2.51 o
  10  10   2        2.42        3.89      2.75 o
   1  11   2      662.87      667.34      9.44 o
   2  11   2       53.06       32.45      2.22 o
   3  11   2       24.93       14.14      2.33 o
   4  11   2       31.25       34.26      2.43 o
   5  11   2        0.18        2.67      2.59 o
   6  11   2       26.50       23.43      2.79 o
   7  11   2       56.89       61.08      2.74 o
   8  11   2        0.58       -0.80      2.78 o
   9  11   2        4.62        8.31      2.78 o
  10  11   2        0.34        0.97      3.40 o
   0  12   2     1030.24      928.72     15.84 o
   1  12   2       40.13       38.54      2.43 o
   2  12   2     1397.26     1417.52     27.10 o
   3  12   2       47.28       45.35      2.19 o
   4  12   2        6.23        9.10      2.29 o
   5  12   2        0.73        4.61      2.47 o
   6  12   2       16.11       11.15      2.50 o
   7  12   2      132.73      140.24      3.13 o
   8  12   2        2.32        8.17      2.54 o
   9  12   2        1.60        0.35      2.92 o
   1  13   2       68.09       93.27      2.19 o
   2  13   2      170.45      179.04      2.82 o
   3  13   2      120.96      119.43      2.79 o
   4  13   2       18.16       16.85      2.29 o
   5  13   2       67.63       61.69      5.10 o
   6  13   2        8.71        6.37      2.36 o
   7  13   2       61.65       66.43      2.35 o
   8  13   2        0.33        0.97      2.35 o
   9  13   2        4.89        9.41      2.67 o
   0  14   2      355.97      328.53      9.52 o
   1  14   2      399.55      402.83      5.86 o
   2  14   2       49.11       41.51      2.16 o
   3  14   2      189.70      211.52     13.25 o
   4  14   2       24.18       26.46      2.49 o
   5  14   2      195.31      192.04      3.52 o
   6  14   2        9.01       11.51      2.80 o
   7  14   2        8.52       14.39      2.37 o
   8  14   2       11.58       12.35      2.67 o
   9  14   2        1.87        3.70      2.26 o
   1  15   2      400.58      380.78      7.97 o
   2  15   2       16.76       14.67      2.29 o
   3  15   2      261.18      269.43      6.38 o
   4  15   2        3.29        5.65      2.39 o
   5  15   2      362.87      357.15      6.61 o
   6  15   2      104.10       98.28      5.46 o
   7  15   2       56.25       58.75      2.98 o
   8  15   2       11.11        9.81      2.63 o
   9  15   2        1.72        2.34      2.55 o
   0  16   2      589.53      556.57      4.86 o
   1  16   2      116.82      121.41      2.41 o
   2  16   2       25.98       26.58      2.44 o
   3  16   2       48.42       50.32      2.71 o
   4  16   2       69.58       74.91      2.44 o
   5  16   2      172.12      174.89      3.02 o
   6  16   2       20.08       20.94      2.52 o
   7  16   2        0.01        2.61      2.67 o
   8  16   2        0.18        4.72      2.59 o
   9  16   2        2.42        4.55      3.06 o
   1  17   2       18.04       24.42      1.99 o
   2  17   2        0.03        0.10      2.10 o
   3  17   2       79.31       84.44      2.87 o
   4  17   2        1.05        1.41      2.24 o
   5  17   2      113.03       99.11      3.64 o
   6  17   2       49.52       45.20      2.66 o
   7  17   2        1.08        7.19      2.46 o
   8  17   2        7.86       11.46      2.77 o
   9  17   2        1.35        1.77      2.68 o
   0  18   2        0.05       -0.16      3.06 o
   1  18   2       41.60       43.44      2.54 o
   2  18   2       16.64       19.23      2.18 o
   3  18   2      256.39      253.16      6.68 o
   4  18   2        9.28       11.64      2.23 o
   5  18   2        6.68        8.19      2.21 o
   6  18   2       51.92       47.97      2.88 o
   7  18   2        0.69        2.53      2.22 o
   8  18   2        0.97        1.36      2.85 o
   1  19   2      388.43      409.33      6.17 o
   2  19   2      128.22      121.87      2.80 o
   3  19   2        1.72        4.86      2.46 o
   4  19   2        0.26        1.90      2.29 o
   5  19   2       88.23       79.44      2.52 o
   6  19   2        1.36        2.16      2.32 o
   7  19   2        6.08        7.02      2.91 o
   8  19   2        0.73        0.89      2.78 o
   0  20   2        0.44        1.02      2.95 o
   1  20   2       23.12       18.96      2.55 o
   2  20   2        0.39        1.06      2.11 o
   3  20   2       50.72       51.20      2.48 o
   4  20   2      192.51      199.36      5.50 o
   5  20   2      100.80       97.49      2.68 o
   6  20   2        1.25        0.91      2.57 o
   7  20   2        1.41        4.49      2.47 o
   8  20   2       11.19       13.61      2.75 o
   1  21   2       78.11       88.78      3.27 o
   2  21   2       11.43       10.92      2.06 o
   3  21   2       90.07       84.85      2.35 o
   4  21   2       31.82       33.93      2.25 o
   5  21   2       96.09       90.55      2.62 o
   6  21   2        0.06        4.59      2.29 o
   7  21   2        2.11        3.29      2.87 o
   8  21   2        3.57        2.34      3.11 o
   0  22   2       37.72       41.92      2.96 o
   1  22   2      163.18      167.71      2.94 o
   2  22   2        8.25       13.13      2.00 o
   3  22   2       23.30       26.47      2.25 o
   4  22   2        0.00        1.84      2.10 o
   5  22   2       65.69       67.09      2.49 o
   6  22   2        0.02        3.03      2.58 o
   7  22   2       22.91       21.03      3.01 o
   8  22   2        4.25        2.47      3.08 o
   1  23   2      131.20      129.08      3.73 o
   2  23   2        0.13        1.94      1.98 o
   3  23   2       14.51       15.15      2.22 o
   4  23   2        0.04        1.53      2.13 o
   5  23   2       19.32       19.88      2.22 o
   6  23   2        1.85        0.41      2.61 o
   7  23   2        0.50        1.66      2.40 o
   0  24   2       20.66       21.22      3.01 o
   1  24   2       66.52       77.44      2.14 o
   2  24   2       34.20       40.01      2.43 o
   3  24   2        0.22        2.99      2.19 o
   4  24   2        9.54        8.98      2.15 o
   5  24   2       26.38       20.70      2.15 o
   6  24   2        5.31        5.30      2.17 o
   7  24   2        4.00        4.73      3.05 o
   1  25   2      127.34      138.03      3.05 o
   2  25   2        0.60        2.32      2.17 o
   3  25   2        3.79        4.16      2.18 o
   4  25   2        0.08        0.64      2.31 o
   5  25   2        1.84        2.26      2.18 o
   6  25   2        0.05        1.74      2.36 o
   7  25   2        0.06        0.02      3.16 o
   0  26   2        4.20        4.27      3.28 o
   1  26   2       14.26       19.66      2.03 o
   2  26   2        7.93        6.74      2.06 o
   3  26   2        2.97        4.78      2.51 o
   4  26   2        3.39        6.84      2.21 o
   5  26   2        7.45        9.02      2.32 o
   6  26   2        0.67        4.57      2.54 o
   1  27   2       32.05       28.97      2.03 o
   2  27   2        6.53        4.32      2.08 o
   3  27   2       29.94       27.66      2.54 o
   4  27   2        0.91        3.03      2.03 o
   5  27   2        5.67        6.97      2.39 o
   6  27   2        0.07        3.46      2.34 o
   0  28   2        2.31        3.18      2.71 o
   1  28   2       40.42       42.34      2.13 o
   2  28   2        1.39        2.77      2.15 o
   3  28   2        3.91        4.84      2.25 o
   4  28   2        1.20        3.68      2.40 o
   5  28   2        3.69        7.30      2.57 o
   1  29   2       10.35       13.85      2.04 o
   2  29   2        6.46        9.04      2.16 o
   3  29   2       13.49       10.12      2.29 o
   4  29   2        3.34        3.57      2.30 o
   5  29   2        4.99        7.51      2.64 o
   0  30   2        0.86        4.40      3.91 o
   1  30   2       14.81       16.70      2.27 o
   2  30   2       16.66       13.02      1.90 o
   3  30   2        0.19        3.18      2.30 o
   4  30   2        0.17        1.86      2.31 o
   1  31   2        8.00        7.45      2.19 o
   2  31   2       17.55       15.34      2.16 o
   3  31   2        0.83        3.92      2.11 o
   4  31   2        0.24        3.88      2.54 o
   0  32   2        0.16        0.84      3.44 o
   1  32   2        3.56        5.49      2.25 o
   2  32   2        1.56        1.23      2.27 o
   3  32   2        1.15        3.39      2.43 o
   1  33   2        5.88        3.46      2.00 o
   2  33   2        1.61        1.15      2.61 o
   1   1   3     3355.33     3321.62     19.04 o
   2   1   3      131.51      147.60      3.35 o
   3   1   3     2664.80     2692.60     11.75 o
   4   1   3      141.71      126.12      2.98 o
   5   1   3      139.20      148.54      2.78 o
   6   1   3       49.74       53.24      2.49 o
   7   1   3        1.66        2.99      2.56 o
   8   1   3       32.26       33.76      2.57 o
   9   1   3       44.88       43.07      2.69 o
  10   1   3        0.26        4.70      2.73 o
   0   2   3     9871.08     9209.71     52.40 o
   1   2   3     4052.07     4082.67     23.46 o
   2   2   3     3968.17     3692.75     32.60 o
   3   2   3      142.58      144.54      3.00 o
   4   2   3      332.34      347.35      3.42 o
   5   2   3       11.53       15.03      2.38 o
   6   2   3        0.12        1.93      2.44 o
   7   2   3       87.17       89.56      2.72 o
   8   2   3      205.78      188.67      4.41 o
   9   2   3       54.45       62.46      2.82 o
  10   2   3        0.58        2.72      2.72 o
   1   3   3       70.86       88.52      3.10 o
   2   3   3     1940.92     1773.53     12.67 o
   3   3   3     2366.26     2482.76     21.13 o
   4   3   3      245.14      251.49      3.54 o
   5   3   3        0.07        2.99      2.37 o
   6   3   3      107.76      100.64      2.55 o
   7   3   3       25.52       33.00      2.64 o
   8   3   3       41.25       40.84      2.68 o
   9   3   3        6.32        3.83      2.58 o
  10   3   3        0.10        2.94      2.88 o
   0   4   3      188.11      182.57      4.68 o
   1   4   3      246.28      237.12      4.07 o
   2   4   3      173.76      146.15      3.17 o
   3   4   3     1970.66     2123.47     16.62 o
   4   4   3      229.77      231.94      3.31 o
   5   4   3       58.70       51.77      2.44 o
   6   4   3       25.49       29.09      2.76 o
   7   4   3        0.14        2.83      2.69 o
   8   4   3      300.06      292.09      3.47 o
   9   4   3        4.41        6.45      2.70 o
  10   4   3        5.77        5.19      3.06 o
   1   5   3        1.91        5.14      2.93 o
   2   5   3      937.88      946.76     10.20 o
   3   5   3      216.27      234.08      3.95 o
   4   5   3       17.66       24.46      2.81 o
   5   5   3      444.92      429.78      5.57 o
   6   5   3       18.95       18.57      2.50 o
   7   5   3      105.67      117.33      3.10 o
   8   5   3       32.29       30.47      2.65 o
   9   5   3        7.09        7.18      2.68 o
  10   5   3        0.64        1.62      2.70 o
   0   6   3     4510.29     4275.48    127.67 o
   1   6   3      863.79      928.94     17.54 o
   2   6   3     3232.06     3117.02     31.43 o
   3   6   3     1824.11     2007.92     40.38 o
   4   6   3      211.06      216.08      3.30 o
   5   6   3      153.98      162.79      4.78 o
   6   6   3        6.86        7.59      2.78 o
   7   6   3        0.01        2.56      2.45 o
   8   6   3       40.21       42.93      2.85 o
   9   6   3        5.70        4.06      2.81 o
  10   6   3        0.06        2.33      2.94 o
   1   7   3      493.79      459.35      8.43 o
   2   7   3     3286.71     3315.99     37.80 o
   3   7   3     1319.30     1369.11     19.35 o
   4   7   3      507.56      454.73      7.75 o
   5   7   3        0.28        2.89      2.59 o
   6   7   3      261.48      270.21      3.41 o
   7   7   3       37.01       34.72      2.54 o
   8   7   3       14.99       12.86      2.76 o
   9   7   3        2.53        4.83      2.86 o
  10   7   3        1.44        5.72      3.15 o
   0   8   3      997.68      897.84     19.81 o
   1   8   3       61.48       63.43      2.53 o
   2   8   3      683.10      719.97      9.89 o
   3   8   3        0.53        2.54      2.77 o
   4   8   3       68.17       55.16      2.68 o
   5   8   3        6.95        8.47      2.67 o
   6   8   3       11.02       12.23      2.60 o
   7   8   3       41.37       36.14      2.75 o
   8   8   3       29.81       24.10      2.82 o
   9   8   3        0.27        1.13      2.76 o
  10   8   3        4.96        6.89      3.06 o
   1   9   3       26.99       30.11      2.41 o
   2   9   3      327.66      355.26      5.70 o
   3   9   3     1407.91     1516.82     35.99 o
   4   9   3      116.68      121.48      3.65 o
   5   9   3      217.12      220.67      3.80 o
   6   9   3      115.91      129.26      2.88 o
   7   9   3        0.00        2.22      2.57 o
   8   9   3        7.37        9.92      2.78 o
   9   9   3        0.18        1.57      2.82 o
  10   9   3        2.85        2.56      3.08 o
   0  10   3       37.56       41.95      6.06 o
   1  10   3       72.89       78.39      2.39 o
   2  10   3     3451.20     3414.82     52.60 o
   3  10   3        7.89        0.82      2.61 o
   4  10   3        0.33       -1.14      2.75 o
   5  10   3       12.36       14.25      2.39 o
   6  10   3       13.99       18.13      2.37 o
   7  10   3       10.43       16.85      2.78 o
   8  10   3        1.45        0.27      2.68 o
   9  10   3        4.05        6.72      2.77 o
  10  10   3        0.05        6.69      7.40 o
   1  11   3        7.50        7.01      1.98 o
   2  11   3     3811.19     3848.88     54.64 o
   3  11   3     1621.10     1614.85     23.03 o
   4  11   3       40.49       39.33      2.75 o
   5  11   3       10.66        8.96      2.56 o
   6  11   3        6.40       10.04      2.74 o
   7  11   3       31.02       29.39      2.15 o
   8  11   3        6.38       10.03      2.32 o
   9  11   3        0.36        1.66      2.57 o
   0  12   3       12.40       18.19      3.39 o
   1  12   3      799.21      768.05     15.57 o
   2  12   3      500.22      493.44      8.63 o
   3  12   3       11.05       14.09      2.22 o
   4  12   3       59.88       61.44      2.44 o
   5  12   3       13.02       13.21      2.52 o
   6  12   3       16.50       21.77      2.72 o
   7  12   3       12.16        9.37      2.74 o
   8  12   3        3.81        7.38      2.48 o
   9  12   3        2.41        3.69      2.49 o
   1  13   3      207.68      191.95      2.80 o
   2  13   3     3574.41     3558.71     50.97 o
   3  13   3      136.51      150.70      2.95 o
   4  13   3       28.29       31.42      2.47 o
   5  13   3       51.68       48.41      2.50 o
   6  13   3       49.66       42.70      2.50 o
   7  13   3        0.53        2.27      2.50 o
   8  13   3       12.42       11.38      2.62 o
   9  13   3        9.02       15.21      3.07 o
   0  14   3       47.96       47.03      3.46 o
   1  14   3       24.90       21.96      2.07 o
   2  14   3       42.76       39.19      2.38 o
   3  14   3        1.42        3.46      2.22 o
   4  14   3       16.03       13.63      2.40 o
   5  14   3      207.67      214.09      4.34 o
   6  14   3        0.53        0.65      2.30 o
   7  14   3        9.15       11.00      2.71 o
   8  14   3       15.98       18.52      2.60 o
   9  14   3        2.89        1.21      2.68 o
   1  15   3       21.15       13.96      2.24 o
   2  15   3      165.61      153.20      2.44 o
   3  15   3      639.46      657.35      9.74 o
   4  15   3       14.73       16.40      2.45 o
   5  15   3      209.86      228.12      5.35 o
   6  15   3        7.12        7.74      2.35 o
   7  15   3       45.15       47.36      3.32 o
   8  15   3       38.32       32.59      2.45 o
   9  15   3        9.45       11.75      3.00 o
   0  16   3       64.81       74.96      5.08 o
   1  16   3       53.22       54.46      2.21 o
   2  16   3      545.19      544.88      9.69 o
   3  16   3        6.01        3.70      2.32 o
   4  16   3       78.91       72.68      2.50 o
   5  16   3       28.25       28.76      2.62 o
   6  16   3        1.68        4.14      2.36 o
   7  16   3       28.21       36.30      3.08 o
   8  16   3       12.92       11.25      2.97 o
   9  16   3        0.01        4.26      3.40 o
   1  17   3       95.01       96.91      2.73 o
   2  17   3       30.65       29.92      2.23 o
   3  17   3        2.23        1.95      2.19 o
   4  17   3       35.99       33.58      2.39 o
   5  17   3       34.41       29.70      2.63 o
   6  17   3        1.62       -0.35      2.33 o
   7  17   3        5.09        6.24      2.55 o
   8  17   3        2.61        5.98      2.86 o
   9  17   3        1.27        2.92      3.86 o
   0  18   3      990.75     1022.78     37.59 o
   1  18   3       15.10       12.71      2.18 o
   2  18   3        1.37        1.89      2.39 o
   3  18   3      208.67      228.91      4.85 o
   4  18   3       39.04       42.25      2.22 o
   5  18   3        0.23        4.19      2.43 o
   6  18   3        0.31        0.58      2.84 o
   7  18   3        1.56        7.73      2.58 o
   8  18   3       22.48       21.27      2.62 o
   1  19   3       31.09       31.91      2.19 o
   2  19   3       14.11       14.57      2.25 o
   3  19   3        3.10        5.37      2.11 o
   4  19   3      259.53      244.98      6.69 o
   5  19   3        0.14        2.30      2.18 o
   6  19   3       16.63       19.61      2.53 o
   7  19   3        0.40       -0.19      2.27 o
   8  19   3       10.20        7.39      2.73 o
   0  20   3        9.11       11.19      3.90 o
   1  20   3      186.32      175.48      3.90 o
   2  20   3        1.30        5.88      2.10 o
   3  20   3        0.00        4.72      2.12 o
   4  20   3      201.66      204.57      2.82 o
   5  20   3       29.12       33.21      2.40 o
   6  20   3        0.87        1.48      2.44 o
   7  20   3        0.95        1.61      2.39 o
   8  20   3       20.27       13.82      2.97 o
   1  21   3       69.08       81.44      2.30 o
   2  21   3        1.25        1.52      2.06 o
   3  21   3       17.06       23.83      2.95 o
   4  21   3      115.82      107.61      3.10 o
   5  21   3        0.55        3.51      2.28 o
   6  21   3        0.59        5.53      2.49 o
   7  21   3        0.81       -0.27      2.43 o
   8  21   3        3.89        3.44      2.86 o
   0  22   3      445.02      509.39     16.80 o
   1  22   3       17.85       18.54      2.12 o
   2  22   3       38.23       34.75      2.16 o
   3  22   3        8.21       10.54      2.30 o
   4  22   3      136.78      116.94      2.93 o
   5  22   3        9.11        9.40      2.16 o
   6  22   3        0.02        3.19      2.35 o
   7  22   3        0.86        4.28      2.41 o
   1  23   3       24.11       28.21      2.15 o
   2  23   3       61.93       65.62      2.12 o
   3  23   3        0.00        0.45      2.21 o
   4  23   3       37.76       33.86      2.32 o
   5  23   3        0.47        1.56      2.36 o
   6  23   3        7.30        3.50      2.40 o
   7  23   3        1.59        3.95      2.94 o
   0  24   3       60.55       53.40      4.43 o
   1  24   3       63.15       56.94      2.21 o
   2  24   3        2.54        4.92      2.13 o
   3  24   3        2.01        3.05      2.17 o
   4  24   3        5.40        6.24      2.09 o
   5  24   3        0.13        1.79      2.35 o
   6  24   3        0.29        3.38      2.76 o
   7  24   3        0.00        3.25      2.73 o
   1  25   3       79.89       85.80      3.30 o
   2  25   3        0.60        3.84      2.02 o
   3  25   3       26.31       22.37      2.02 o
   4  25   3        3.78        5.89      2.26 o
   5  25   3       12.11       11.54      2.43 o
   6  25   3        0.05       -1.13      2.37 o
   0  26   3        5.96        6.70      3.02 o
   1  26   3       51.18       54.45      2.33 o
   2  26   3       10.79        9.11      2.24 o
   3  26   3        0.68        4.96      2.42 o
   4  26   3       24.83       23.49      2.39 o
   5  26   3        0.42        1.87      2.29 o
   6  26   3        0.92        1.97      2.44 o
   1  27   3        2.19        5.56      2.06 o
   2  27   3       12.99        7.61      2.15 o
   3  27   3        0.14        2.30      2.23 o
   4  27   3        2.05        2.77      2.25 o
   5  27   3        4.06        8.82      2.60 o
   6  27   3        9.22        9.37      2.61 o
   0  28   3        1.13        3.07      2.92 o
   1  28   3       12.70       12.92      2.13 o
   2  28   3       38.96       37.10      2.36 o
   3  28   3       14.66       16.23      2.41 o
   4  28   3       15.68       12.25      2.14 o
   5  28   3        1.19        1.94      2.45 o
   1  29   3        5.93        3.58      2.39 o
   2  29   3       34.79       31.75      2.37 o
   3  29   3        4.73        1.29      2.18 o
   4  29   3       22.16       17.14      2.47 o
   5  29   3        5.26        5.58      2.49 o
   0  30   3        8.65        5.30      3.36 o
   1  30   3        6.74        4.13      2.42 o
   2  30   3       47.54       39.39      2.33 o
   3  30   3        0.01        0.77      2.29 o
   4  30   3        2.46        3.73      2.28 o
   1  31   3       10.26       13.98      2.30 o
   2  31   3       20.35       14.46      2.21 o
   3  31   3        2.55        2.06      2.14 o
   0  32   3        6.51        8.77      2.91 o
   1  32   3        5.16        6.18      2.68 o
   2  32   3        0.04        3.34      2.26 o
   3  32   3        0.01        1.00      2.72 o
   1  33   3        0.00        1.80      2.72 o
   0   0   4     7366.12     7020.71     44.20 o
   1   0   4        3.58       -1.69      2.99 o
   2   0   4     1385.22     1365.85     15.05 o
   3   0   4       52.72       64.26      3.40 o
   4   0   4       38.64       43.32      3.32 o
   5   0   4      228.35      229.10      4.95 o
   6   0   4       99.71      105.08      4.06 o
   7   0   4      106.74      107.57      4.14 o
   8   0   4        1.23        6.47      3.67 o
   9   0   4       17.99       21.85      3.73 o
  10   0   4        2.45        2.75      4.55 o
   1   1   4     1060.82      959.24      4.59 o
   2   1   4       28.37       28.75      2.34 o
   3   1   4     1397.10     1222.86     10.07 o
   4   1   4      567.35      650.28      7.29 o
   5   1   4      100.78      108.39      2.68 o
   6   1   4       13.59       18.61      2.61 o
   7   1   4       37.62       41.19      2.65 o
   8   1   4       10.22        8.05      2.60 o
   9   1   4       16.66       16.08      2.89 o
  10   1   4        0.61        3.94      2.97 o
   0   2   4     9552.93     9483.33     87.59 o
   1   2   4      839.04      832.83      7.28 o
   2   2   4      535.53      596.48      3.97 o
   3   2   4      167.02      154.40      2.80 o
   4   2   4       15.98       24.28      2.56 o
   5   2   4        0.36        3.15      2.46 o
   6   2   4       23.82       22.64      2.56 o
   7   2   4       64.03       61.01      2.89 o
   8   2   4        2.97        5.35      2.54 o
   9   2   4        0.55        4.90      2.55 o
  10   2   4        2.30        1.64      2.87 o
   1   3   4      221.83      238.84      2.86 o
   2   3   4      577.74      532.31      4.59 o
   3   3   4      788.20      645.77      5.98 o
   4   3   4     1593.01     1587.06     18.98 o
   5   3   4       37.06       34.38      2.57 o
   6   3   4       61.15       62.36      2.62 o
   7   3   4       52.07       56.05      2.64 o
   8   3   4        0.59        3.41      2.64 o
   9   3   4      111.52       93.97      3.11 o
  10   3   4        3.71        3.82      3.04 o
   0   4   4      302.46      298.07      4.37 o
   1   4   4      658.78      648.97      4.08 o
   2   4   4      544.37      491.96      5.92 o
   3   4   4     2565.32     2463.65     30.40 o
   4   4   4       22.35       24.54      2.22 o
   5   4   4       70.87       70.01      2.60 o
   6   4   4       37.89       36.67      2.69 o
   7   4   4       44.01       39.16      2.70 o
   8   4   4        2.79        5.43      2.54 o
   9   4   4        1.28        4.74      2.89 o
  10   4   4        1.58        2.33      2.82 o
   1   5   4      737.77      730.48      9.20 o
   2   5   4      318.83      299.82      3.68 o
   3   5   4       81.14       71.44      2.69 o
   4   5   4      125.98      133.47      3.07 o
   5   5   4       52.94       49.85      2.75 o
   6   5   4        6.79       10.23      2.70 o
   7   5   4        0.02        4.93      2.70 o
   8   5   4       19.34       22.59      2.45 o
   9   5   4       12.57       11.62      2.66 o
  10   5   4        0.06        1.03      2.88 o
   0   6   4      268.28      232.64      4.30 o
   1   6   4      733.11      732.50      7.64 o
   2   6   4     2340.37     2290.14     28.01 o
   3   6   4     1771.55     1743.71     27.60 o
   4   6   4     1093.35     1167.46      6.53 o
   5   6   4       35.23       35.22      2.68 o
   6   6   4       11.34       11.69      2.78 o
   7   6   4       59.07       50.17      2.59 o
   8   6   4       43.22       44.32      2.92 o
   9   6   4        0.02        0.14      2.49 o
  10   6   4        0.14        4.73      3.11 o
   1   7   4       11.84       13.98      2.33 o
   2   7   4       50.61       58.59      2.46 o
   3   7   4       96.35       92.11      2.70 o
   4   7   4      111.77      108.08      2.96 o
   5   7   4      501.59      501.57      7.19 o
   6   7   4       13.96       14.59      2.80 o
   7   7   4       29.81       26.67      2.72 o
   8   7   4        0.10       -1.72      2.76 o
   9   7   4        2.77        1.98      2.60 o
  10   7   4       18.62       16.05      3.15 o
   0   8   4      397.92      420.06     12.34 o
   1   8   4      543.26      570.91     11.09 o
   2   8   4      176.75      196.82      3.70 o
   3   8   4       65.16       70.24      2.53 o
   4   8   4        0.83        4.05      2.29 o
   5   8   4        5.50        8.23      2.42 o
   6   8   4      168.30      172.65      4.90 o
   7   8   4       27.46       28.25      2.76 o
   8   8   4        0.75        1.40      2.48 o
   9   8   4        0.75        1.54      2.87 o
   1   9   4      231.73      278.62      5.42 o
   2   9   4      110.50      130.40      2.64 o
   3   9   4      576.41      647.18     11.06 o
   4   9   4        4.79        8.76      2.50 o
   5   9   4      537.41      522.66      4.67 o
   6   9   4       51.60       50.03      2.85 o
   7   9   4       68.90       71.70      2.69 o
   8   9   4        0.00        2.52      2.50 o
   9   9   4        2.72        3.36      2.82 o
   0  10   4      445.06      467.96     14.72 o
   1  10   4      378.95      399.44      7.36 o
   2  10   4     1121.82     1163.71     17.82 o
   3  10   4       59.18       71.17      2.41 o
   4  10   4      118.03      114.05      2.82 o
   5  10   4        0.81        0.45      2.59 o
   6  10   4       12.39       18.27      2.57 o
   7  10   4        0.10        4.08      2.73 o
   8  10   4        9.08       11.43      2.38 o
   9  10   4        2.46        2.42      2.37 o
   1  11   4        4.58       11.29      2.07 o
   2  11   4        0.47       -0.60      2.30 o
   3  11   4     1019.61     1018.39     17.06 o
   4  11   4       63.50       59.89      3.47 o
   5  11   4        6.29        4.25      2.30 o
   6  11   4       80.59       84.44      2.98 o
   7  11   4       32.45       23.58      2.56 o
   8  11   4        4.93        9.81      3.34 o
   9  11   4        0.91       -1.24      2.88 o
   0  12   4      927.80     1046.04     27.85 o
   1  12   4       47.33       42.25      2.22 o
   2  12   4     1442.76     1353.73     25.13 o
   3  12   4     1124.87     1167.52     17.49 o
   4  12   4       37.40       40.87      2.78 o
   5  12   4        0.59        2.87      2.66 o
   6  12   4      109.16      119.11      2.83 o
   7  12   4       10.83       12.72      2.53 o
   8  12   4        1.94        3.02      2.54 o
   9  12   4        0.52        1.23      2.64 o
   1  13   4      389.92      425.87     10.04 o
   2  13   4       55.54       83.51      2.59 o
   3  13   4      534.55      543.96      8.03 o
   4  13   4       19.25       22.44      2.72 o
   5  13   4      134.39      130.12      4.89 o
   6  13   4       67.55       68.57      2.66 o
   7  13   4       38.33       37.76      2.78 o
   8  13   4        7.67       11.13      2.91 o
   9  13   4        2.14        4.83      2.76 o
   0  14   4      884.00      923.22     18.03 o
   1  14   4      494.83      482.80      8.97 o
   2  14   4      249.15      256.24      3.33 o
   3  14   4       13.41       14.58      2.56 o
   4  14   4       78.56       75.98      3.70 o
   5  14   4        5.50        8.96      2.33 o
   6  14   4       80.77       71.44      2.64 o
   7  14   4      103.01       93.76      2.99 o
   8  14   4        1.56        5.47      2.49 o
   9  14   4        0.01        3.42      2.83 o
   1  15   4        0.06        0.67      2.53 o
   2  15   4        2.08        1.28      2.15 o
   3  15   4        8.90        5.03      2.37 o
   4  15   4       54.05       54.97      2.54 o
   5  15   4      152.28      143.75      5.23 o
   6  15   4       37.14       40.13      2.39 o
   7  15   4       64.45       71.60      2.74 o
   8  15   4        1.27        4.25      2.52 o
   9  15   4        0.90        4.39      2.65 o
   0  16   4      190.55      187.36      5.00 o
   1  16   4      232.10      230.74      5.16 o
   2  16   4        7.50       10.79      2.50 o
   3  16   4      139.05      120.77      2.69 o
   4  16   4       86.86       78.19      2.92 o
   5  16   4       29.99       37.93      2.57 o
   6  16   4        6.78        4.55      2.41 o
   7  16   4       38.36       39.95      2.70 o
   8  16   4        0.19        1.91      2.60 o
   1  17   4       57.18       60.98      2.42 o
   2  17   4        9.96       11.22      2.04 o
   3  17   4      109.42      108.93      2.45 o
   4  17   4        3.97        7.00      2.14 o
   5  17   4       33.69       47.27      2.60 o
   6  17   4       80.59       71.83      2.55 o
   7  17   4       10.17       12.19      2.88 o
   8  17   4        5.75        9.06      2.87 o
   0  18   4      867.71      834.70     26.67 o
   1  18   4        2.70        7.42      2.38 o
   2  18   4       51.15       49.01      2.35 o
   3  18   4      209.91      211.99      4.08 o
   4  18   4        6.44        6.34      2.24 o
   5  18   4       24.92       26.09      2.73 o
   6  18   4       10.37       11.80      2.47 o
   7  18   4        2.31        8.52      2.60 o
   8  18   4        0.05        4.60      2.55 o
   1  19   4       23.00       24.17      2.41 o
   2  19   4       38.24       34.73      2.03 o
   3  19   4       88.61       86.75      2.46 o
   4  19   4      182.95      184.78      4.17 o
   5  19   4       37.28       35.08      2.66 o
   6  19   4        2.98        4.75      2.65 o
   7  19   4       13.94        4.52      2.83 o
   8  19   4        4.46        6.80      2.98 o
   0  20   4      155.13      163.87      3.86 o
   1  20   4        0.01        0.86      2.39 o
   2  20   4       53.03       52.16      2.14 o
   3  20   4        0.93        4.25      2.20 o
   4  20   4      104.10      112.25      2.37 o
   5  20   4       14.69       15.53      2.64 o
   6  20   4        7.67        6.85      2.40 o
   7  20   4       14.07       13.47      2.59 o
   8  20   4        7.56        8.43      2.81 o
   1  21   4       17.17       15.03      2.52 o
   2  21   4        0.00        2.80      2.20 o
   3  21   4       43.19       41.81      2.37 o
   4  21   4       37.90       46.14      2.55 o
   5  21   4       14.98       12.56      2.28 o
   6  21   4        2.14        2.11      2.71 o
   7  21   4        3.80        5.96      2.72 o
   0  22   4       96.66      103.57      3.93 o
   1  22   4       99.96      104.79      4.10 o
   2  22   4       15.22       17.39      2.27 o
   3  22   4       59.65       55.43      3.06 o
   4  22   4       10.96       13.34      2.30 o
   5  22   4       21.05       18.60      2.19 o
   6  22   4        1.79       -0.14      2.36 o
   7  22   4        0.09        1.30      2.30 o
   1  23   4      120.29      112.47      2.75 o
   2  23   4        0.70        0.33      2.09 o
   3  23   4        0.01        3.72      2.18 o
   4  23   4        0.01        3.91      2.28 o
   5  23   4       12.34        9.22      2.37 o
   6  23   4        0.05        0.45      2.37 o
   7  23   4        0.01        1.57      2.75 o
   0  24   4      222.09      252.55      8.55 o
   1  24   4       87.42       85.68      2.58 o
   2  24   4        4.14        5.22      2.04 o
   3  24   4        3.01        5.61      2.20 o
   4  24   4        1.72        4.84      2.32 o
   5  24   4        5.88        6.75      2.27 o
   6  24   4        4.72        4.85      2.56 o
   7  24   4        0.90        0.99      4.55 o
   1  25   4       34.97       36.37      2.43 o
   2  25   4        3.11        2.65      2.18 o
   3  25   4      150.58      154.86      3.61 o
   4  25   4       26.85       28.73      2.56 o
   5  25   4       22.07       21.16      2.47 o
   6  25   4        2.76        6.56      2.61 o
   0  26   4       56.39       62.19      3.23 o
   1  26   4        4.99        2.91      2.19 o
   2  26   4        3.50        3.01      1.95 o
   3  26   4       32.56       34.29      2.19 o
   4  26   4        0.00        5.98      2.22 o
   5  26   4        0.75        0.07      2.61 o
   6  26   4        0.14        3.26      2.69 o
   1  27   4        1.94        4.71      2.06 o
   2  27   4        0.00        3.14      2.05 o
   3  27   4       38.02       34.76      2.33 o
   4  27   4       10.46       12.24      2.39 o
   5  27   4        1.55        3.79      2.51 o
   0  28   4        1.09        6.02      3.38 o
   1  28   4       56.94       47.94      2.37 o
   2  28   4        3.98        6.12      2.12 o
   3  28   4       26.23       21.52      2.26 o
   4  28   4        7.80        9.79      2.13 o
   5  28   4        0.31        2.92      2.52 o
   1  29   4       31.78       31.60      2.45 o
   2  29   4        0.09       -0.56      2.68 o
   3  29   4       11.19        9.91      2.41 o
   4  29   4        2.10        5.73      2.57 o
   0  30   4        1.71        3.57      2.69 o
   1  30   4       14.98       16.28      2.32 o
   2  30   4        0.40        1.23      2.46 o
   3  30   4        1.27        3.53      2.47 o
   4  30   4        0.20        2.37      2.40 o
   1  31   4       10.55        9.12      2.13 o
   2  31   4        0.32        2.92      2.35 o
   3  31   4        2.68        3.91      2.37 o
   0  32   4        0.54        2.75      3.04 o
   1  32   4        1.94        3.81      2.34 o
   2  32   4        7.50        5.46      2.32 o
   1   1   5      722.52      719.46      3.83 o
   2   1   5      229.54      205.47      2.84 o
   3   1   5       46.00       54.86      2.44 o
   4   1   5     1078.95     1092.70     11.63 o
   5   1   5       13.75       23.57      2.32 o
   6   1   5       30.21       30.62      2.59 o
   7   1   5       49.89       50.29      2.44 o
   8   1   5       18.67       18.20      2.44 o
   9   1   5        9.22       10.02      2.76 o
  10   1   5        9.23        6.49      3.11 o
   0   2   5     2271.30     2499.32     23.55 o
   1   2   5      428.69      411.63      4.09 o
   2   2   5       12.28       14.79      2.42 o
   3   2   5     1117.52     1075.11      8.57 o
   4   2   5      269.32      274.80      3.80 o
   5   2   5       25.89       24.83      2.65 o
   6   2   5       57.77       63.99      2.53 o
   7   2   5       38.52       35.15      2.51 o
   8   2   5       20.37       17.66      2.87 o
   9   2   5       12.67       10.56      3.05 o
  10   2   5        7.73        8.50      3.27 o
   1   3   5      257.62      257.63      3.18 o
   2   3   5      546.96      512.49      5.22 o
   3   3   5      110.63      125.61      2.63 o
   4   3   5      171.00      160.83      2.83 o
   5   3   5        6.92        7.29      2.25 o
   6   3   5       97.00       95.40      2.87 o
   7   3   5        5.59        2.99      2.50 o
   8   3   5       28.05       33.41      2.89 o
   9   3   5        7.50       10.46      3.21 o
  10   3   5        8.59        7.43      3.93 o
   0   4   5      745.30      686.81      9.68 o
   1   4   5      229.05      242.38      2.86 o
   2   4   5     1007.52     1112.86      8.85 o
   3   4   5      322.75      382.63      4.82 o
   4   4   5      115.61      108.91      2.65 o
   5   4   5        9.86        8.25      2.39 o
   6   4   5       33.73       32.66      2.54 o
   7   4   5       19.12       14.22      2.42 o
   8   4   5        6.44        9.06      2.66 o
   9   4   5       15.11        8.59      2.99 o
   1   5   5       22.78       29.63      2.43 o
   2   5   5       92.61       90.55      2.57 o
   3   5   5      148.96      176.21      2.76 o
   4   5   5       99.15      106.96      2.85 o
   5   5   5      243.47      252.92      7.91 o
   6   5   5       13.48       11.93      2.58 o
   7   5   5        0.27        1.02      2.65 o
   8   5   5        1.42        5.74      2.71 o
   9   5   5        0.03        1.07      2.93 o
   0   6   5     2768.90     2694.59     54.82 o
   1   6   5       94.99      105.16      2.37 o
   2   6   5      510.18      468.01      4.74 o
   3   6   5       78.96       91.20      2.38 o
   4   6   5        4.40        9.28      2.51 o
   5   6   5       15.22       20.84      2.63 o
   6   6   5       31.51       32.42      2.24 o
   7   6   5        4.66        4.95      2.68 o
   8   6   5        4.70        4.68      2.71 o
   9   6   5       13.16       13.21      2.87 o
   1   7   5      837.19      903.11      9.44 o
   2   7   5        0.12        0.99      2.19 o
   3   7   5        9.20       10.27      2.31 o
   4   7   5       15.17       15.14      2.55 o
   5   7   5      208.20      207.84      5.42 o
   6   7   5       16.92       22.18      2.59 o
   7   7   5        0.61        4.84      2.46 o
   8   7   5        0.09        1.43      2.43 o
   9   7   5        0.35       -0.16      2.64 o
   0   8   5      467.43      432.64      6.36 o
   1   8   5     1752.08     1690.86     18.44 o
   2   8   5        1.72        3.30      2.25 o
   3   8   5        1.69        3.78      2.31 o
   4   8   5       71.74       63.85      2.66 o
   5   8   5       28.72       24.66      2.34 o
   6   8   5      145.22      145.09      3.10 o
   7   8   5      177.48      170.66      3.67 o
   8   8   5        0.50        1.28      2.50 o
   9   8   5        1.19        1.43      2.29 o
   1   9   5        4.55        3.02      2.11 o
   2   9   5      187.81      213.00      3.36 o
   3   9   5       34.64       37.17      2.33 o
   4   9   5        3.64        6.24      2.21 o
   5   9   5       10.57       16.92      2.67 o
   6   9   5       10.55       13.86      2.60 o
   7   9   5       12.42       10.09      2.49 o
   8   9   5        0.93        0.64      2.74 o
   9   9   5        8.20       10.64      2.86 o
   0  10   5      623.03      583.02     16.53 o
   1  10   5       49.67       44.42      2.19 o
   2  10   5       42.12       51.87      2.47 o
   3  10   5      209.75      196.38      2.91 o
   4  10   5      222.89      214.38      3.19 o
   5  10   5        4.83        4.85      2.61 o
   6  10   5      380.06      382.26      4.21 o
   7  10   5       15.06       14.56      2.55 o
   8  10   5        4.52        6.01      2.54 o
   9  10   5        3.97        3.87      2.48 o
   1  11   5       45.68       57.13      2.31 o
   2  11   5      192.02      193.76      2.59 o
   3  11   5      478.68      519.34      6.14 o
   4  11   5      101.82      103.48      2.61 o
   5  11   5       98.03       98.55      2.84 o
   6  11   5      151.95      141.33      2.81 o
   7  11   5        0.51        6.16      2.62 o
   8  11   5        0.09        3.65      2.36 o
   9  11   5        5.88        7.45      2.89 o
   0  12   5       15.96       25.46      2.71 o
   1  12   5       14.59       11.96      2.06 o
   2  12   5      480.42      446.30      5.04 o
   3  12   5       22.10       22.54      2.55 o
   4  12   5       10.74       13.71      2.34 o
   5  12   5       19.49       22.93      2.36 o
   6  12   5       26.40       20.92      2.31 o
   7  12   5        4.15        3.24      2.35 o
   8  12   5        8.29        7.90      2.54 o
   9  12   5        3.39        2.24      2.70 o
   1  13   5      332.77      342.79      7.75 o
   2  13   5       87.09       92.36      2.93 o
   3  13   5      595.55      598.82      8.55 o
   4  13   5        1.09       -1.14      2.42 o
   5  13   5       52.88       56.69      3.19 o
   6  13   5        1.22        0.30      2.44 o
   7  13   5       17.97       18.35      2.36 o
   8  13   5        0.87        1.81      2.76 o
   9  13   5        1.47        3.98      2.98 o
   0  14   5      237.44      269.30      8.28 o
   1  14   5        2.51        2.06      2.03 o
   2  14   5       21.01       22.66      2.35 o
   3  14   5        1.92        2.15      2.08 o
   4  14   5        0.24       -0.48      2.32 o
   5  14   5        0.47        2.50      2.40 o
   6  14   5       92.60      102.95      3.38 o
   7  14   5       33.13       35.18      2.81 o
   8  14   5        8.59        8.50      2.59 o
   9  14   5        6.25        6.51      3.02 o
   1  15   5      178.53      190.65      4.07 o
   2  15   5      107.86      117.54      2.80 o
   3  15   5        0.30        5.42      2.45 o
   4  15   5       47.61       54.08      2.47 o
   5  15   5        0.13        3.35      2.06 o
   6  15   5       41.01       46.47      2.75 o
   7  15   5       12.63       10.69      2.78 o
   8  15   5        1.35        3.29      2.83 o
   0  16   5      143.42      130.17      3.60 o
   1  16   5       10.43       12.60      2.36 o
   2  16   5      317.01      303.30      5.57 o
   3  16   5       10.56       10.49      2.12 o
   4  16   5      407.41      412.06     29.42 o
   5  16   5      120.96      107.87      4.83 o
   6  16   5        5.27       10.90      2.65 o
   7  16   5        4.15        5.25      2.54 o
   8  16   5        0.79        3.91      2.52 o
   1  17   5      165.48      175.66      2.67 o
   2  17   5      132.07      147.59      3.92 o
   3  17   5       73.35       68.98      2.21 o
   4  17   5      112.27      106.20      7.24 o
   5  17   5       14.07       15.96      2.50 o
   6  17   5        0.06        1.31      2.31 o
   7  17   5        0.21        4.06      2.22 o
   8  17   5        3.54        6.24      2.66 o
   0  18   5      169.17      193.24      5.34 o
   1  18   5       21.56       27.07      2.06 o
   2  18   5        4.45        9.18      2.51 o
   3  18   5       45.87       45.28      2.17 o
   4  18   5        0.42        1.74      2.27 o
   5  18   5        4.48        2.51      2.12 o
   6  18   5        1.08        4.75      2.42 o
   7  18   5        0.47       -0.77      2.73 o
   8  18   5        0.36        3.51      2.57 o
   1  19   5       68.05       78.69      2.33 o
   2  19   5       15.30       20.92      2.28 o
   3  19   5      214.00      193.52      2.76 o
   4  19   5      193.12      195.97      5.32 o
   5  19   5        0.66        2.61      2.66 o
   6  19   5        4.82        4.37      2.34 o
   7  19   5        0.23        1.88      2.85 o
   8  19   5        2.32        1.89      3.00 o
   0  20   5      127.01      130.65      3.68 o
   1  20   5       97.18      100.13      2.92 o
   2  20   5        2.63        7.27      2.32 o
   3  20   5      156.98      137.57      2.93 o
   4  20   5        1.81        2.57      2.35 o
   5  20   5       14.74       20.50      2.52 o
   6  20   5        1.00        3.32      2.51 o
   7  20   5        0.38        4.44      2.58 o
   1  21   5        3.84        4.81      2.04 o
   2  21   5        0.44        2.59      2.19 o
   3  21   5        6.33        8.97      2.01 o
   4  21   5       51.51       52.66      2.39 o
   5  21   5        1.33        2.24      2.69 o
   6  21   5        0.02        1.95      2.73 o
   7  21   5        0.01       -0.65      2.69 o
   0  22   5       76.38       81.48      2.94 o
   1  22   5        8.34        7.60      2.17 o
   2  22   5        0.27       -0.04      2.36 o
   3  22   5       11.12       15.17      2.15 o
   4  22   5       26.82       28.11      2.23 o
   5  22   5       44.94       38.22      2.27 o
   6  22   5        0.26        2.90      2.56 o
   7  22   5        0.02        2.67      2.66 o
   1  23   5      151.59      148.64      3.71 o
   2  23   5       26.51       30.84      2.24 o
   3  23   5        0.75        3.07      2.10 o
   4  23   5        0.00        3.06      2.27 o
   5  23   5        0.04        2.96      2.59 o
   6  23   5        0.03        1.97      2.42 o
   7  23   5        0.70        4.95      4.19 o
   0  24   5      498.65      524.25     10.68 o
   1  24   5        0.26        4.56      2.11 o
   2  24   5        0.83        1.88      1.99 o
   3  24   5        6.48        3.36      2.16 o
   4  24   5       44.29       34.57      3.04 o
   5  24   5        0.15        2.54      2.67 o
   6  24   5       10.04        8.91      2.90 o
   1  25   5       19.43       17.89      2.32 o
   2  25   5        3.01        8.24      2.18 o
   3  25   5        9.05        7.07      2.03 o
   4  25   5       23.46       25.95      2.66 o
   5  25   5        6.91       10.07      2.57 o
   6  25   5        0.06        1.94      2.40 o
   0  26   5       98.08       91.29      3.32 o
   1  26   5        0.32        2.46      1.95 o
   2  26   5       22.70       23.59      2.03 o
   3  26   5       42.83       43.44      2.55 o
   4  26   5        0.01        1.55      2.16 o
   5  26   5        0.58        0.61      2.54 o
   1  27   5        0.52        6.13      2.21 o
   2  27   5        1.29        1.79      1.99 o
   3  27   5       47.63       42.24      2.61 o
   4  27   5        6.33        6.08      2.58 o
   5  27   5        0.85        1.88      2.30 o
   0  28   5        0.08        3.49      2.81 o
   1  28   5        2.58        7.30      2.24 o
   2  28   5       16.42       10.25      1.88 o
   3  28   5        0.50        1.06      2.22 o
   4  28   5        4.49        4.89      2.31 o
   1  29   5        9.10        8.58      2.16 o
   2  29   5        0.00        0.64      2.04 o
   3  29   5        3.44        4.03      2.27 o
   4  29   5        1.24        3.71      2.42 o
   0  30   5        3.24        4.98      3.08 o
   1  30   5        1.38        4.21      2.04 o
   2  30   5        0.00        5.61      2.19 o
   3  30   5        1.13        0.75      2.67 o
   1  31   5        2.90        3.10      2.50 o
   2  31   5        7.51        4.47      2.40 o
   0  32   5        0.25        4.66      3.64 o
   1  32   5        1.00        3.76      6.96 o
   0   0   6     1495.96     1654.92     12.06 o
   1   0   6     1895.30     1752.99     23.92 o
   2   0   6     2127.95     1916.32     24.77 o
   3   0   6        0.13        1.13      3.12 o
   4   0   6       35.44       34.44      3.39 o
   5   0   6      181.27      179.70      4.10 o
   6   0   6       27.97       25.06      3.17 o
   7   0   6        2.12        5.62      3.14 o
   8   0   6        0.28       -1.09      3.71 o
   9   0   6        7.41        4.82      3.94 o
   1   1   6     1210.68     1170.53     10.00 o
   2   1   6        8.56       14.36      1.93 o
   3   1   6       80.19       79.93      2.52 o
   4   1   6       38.34       35.45      2.24 o
   5   1   6       17.83       14.67      2.37 o
   6   1   6        0.76        1.37      2.08 o
   7   1   6        0.58        2.87      2.20 o
   8   1   6        2.17        3.71      2.54 o
   9   1   6        2.90        8.23      2.95 o
   0   2   6     1397.67     1481.97      7.62 o
   1   2   6       54.38       64.62      2.46 o
   2   2   6       17.65       16.09      2.08 o
   3   2   6       14.92       22.67      2.37 o
   4   2   6      194.47      205.74      2.60 o
   5   2   6      269.49      267.42      3.79 o
   6   2   6        0.15        3.33      2.34 o
   7   2   6       30.11       28.12      2.48 o
   8   2   6        1.29        2.06      2.71 o
   9   2   6        0.26        1.10      2.99 o
   1   3   6      425.36      384.99      2.97 o
   2   3   6       12.70        6.30      2.01 o
   3   3   6       95.87       93.50      2.72 o
   4   3   6      226.77      220.09      3.05 o
   5   3   6      233.74      238.62      3.48 o
   6   3   6        1.91        4.21      2.36 o
   7   3   6       23.84       20.43      2.71 o
   8   3   6        0.50        4.01      2.56 o
   9   3   6        0.02        2.12      2.97 o
   0   4   6        0.43        0.36      3.27 o
   1   4   6       73.20       63.56      2.40 o
   2   4   6       41.40       39.29      1.96 o
   3   4   6      107.10      115.59      2.38 o
   4   4   6      108.63      108.85      2.51 o
   5   4   6       12.77        9.91      2.40 o
   6   4   6       53.90       55.78      2.80 o
   7   4   6        0.43       -0.68      2.30 o
   8   4   6        6.39       11.52      2.74 o
   9   4   6        0.07       -0.10      2.52 o
   1   5   6     1113.02     1099.98      9.39 o
   2   5   6       75.29       74.78      2.22 o
   3   5   6      117.66      115.67      2.91 o
   4   5   6      147.54      158.27      2.63 o
   5   5   6      448.84      438.75      4.39 o
   6   5   6       48.52       46.43      2.84 o
   7   5   6        2.38        6.11      2.40 o
   8   5   6        1.70        2.72      2.52 o
   9   5   6       12.44       11.59      2.71 o
   0   6   6      492.89      583.70     10.89 o
   1   6   6        0.17        2.52      2.16 o
   2   6   6      276.69      313.55      3.08 o
   3   6   6       30.94       38.55      2.33 o
   4   6   6       13.05       15.41      2.55 o
   5   6   6        3.67        6.44      2.49 o
   6   6   6        9.53       14.25      2.73 o
   7   6   6        9.42       10.30      2.23 o
   8   6   6        1.31        2.11      2.56 o
   9   6   6        0.06        2.17      2.75 o
   1   7   6        3.19        6.97      1.95 o
   2   7   6        0.01        5.79      2.03 o
   3   7   6       12.87       12.11      2.15 o
   4   7   6       15.68       18.43      2.30 o
   5   7   6      201.28      188.93      3.00 o
   6   7   6      140.77      135.01      3.23 o
   7   7   6       48.11       47.23      3.29 o
   8   7   6        7.37        9.02      3.01 o
   9   7   6        1.76        3.20      2.69 o
   0   8   6       32.88       46.75      3.03 o
   1   8   6       56.86       53.37      2.13 o
   2   8   6      797.12      830.53     12.25 o
   3   8   6        6.79        7.92      2.10 o
   4   8   6      463.99      434.41      5.28 o
   5   8   6      348.44      344.99      4.94 o
   6   8   6        9.36        5.86      2.57 o
   7   8   6        8.65       10.79      2.98 o
   8   8   6        0.97        3.01      2.52 o
   9   8   6        1.62        3.00      2.87 o
   1   9   6       51.80       46.47      2.10 o
   2   9   6       71.62       71.30      2.29 o
   3   9   6      722.20      743.29      6.51 o
   4   9   6        4.73        5.67      2.25 o
   5   9   6      237.65      246.78      2.83 o
   6   9   6      209.92      188.74      7.37 o
   7   9   6        0.77        4.40      2.96 o
   8   9   6        2.44        3.57      3.06 o
   9   9   6        0.05        1.61      2.92 o
   0  10   6      394.12      348.55      9.97 o
   1  10   6      108.17      129.82      2.47 o
   2  10   6      226.89      200.12      3.36 o
   3  10   6        8.57        9.87      2.51 o
   4  10   6       35.25       38.49      2.23 o
   5  10   6      123.28      126.79      4.15 o
   6  10   6       29.22       36.77      2.73 o
   7  10   6       11.76       14.40      2.49 o
   8  10   6        7.68        6.53      2.32 o
   9  10   6        0.90       -1.07      3.32 o
   1  11   6      476.71      475.61      8.61 o
   2  11   6       13.05       11.35      2.19 o
   3  11   6      524.56      514.86      5.70 o
   4  11   6       33.97       28.98      2.08 o
   5  11   6       56.38       52.71      2.82 o
   6  11   6      184.60      184.95      3.40 o
   7  11   6       61.21       56.46      3.44 o
   8  11   6        0.28        3.01      2.77 o
   9  11   6        0.20        0.12      2.72 o
   0  12   6       18.16       15.33      2.64 o
   1  12   6      117.31      127.38      2.44 o
   2  12   6       24.60       25.76      1.88 o
   3  12   6       18.15       18.46      2.17 o
   4  12   6       46.94       50.45      3.43 o
   5  12   6        0.02       -1.71      2.56 o
   6  12   6        6.77        6.63      2.47 o
   7  12   6        0.86       -0.24      2.52 o
   8  12   6        2.98        6.60      2.87 o
   1  13   6       38.57       39.80      2.39 o
   2  13   6       73.58       66.12      2.26 o
   3  13   6       42.89       41.68      2.28 o
   4  13   6      193.00      210.13      6.64 o
   5  13   6       12.30       13.42      2.83 o
   6  13   6       50.86       47.30      2.39 o
   7  13   6        0.94       -0.18      2.49 o
   8  13   6        4.92        5.28      2.64 o
   0  14   6       90.31       92.45      3.23 o
   1  14   6       20.27       16.59      2.21 o
   2  14   6      143.09      149.57      3.19 o
   3  14   6      126.33      123.03      2.40 o
   4  14   6       85.85       86.46      4.64 o
   5  14   6        1.47        1.84      2.23 o
   6  14   6        0.55        2.18      2.34 o
   7  14   6       14.28       15.50      2.59 o
   8  14   6        2.13        1.89      2.69 o
   1  15   6        2.55        6.78      2.04 o
   2  15   6      127.83      118.02      2.60 o
   3  15   6       29.02       36.74      2.65 o
   4  15   6       79.24       79.34      2.44 o
   5  15   6      102.92       90.94      3.21 o
   6  15   6       30.01       27.70      2.72 o
   7  15   6       12.39       14.12      2.77 o
   8  15   6        0.62        4.02      2.66 o
   0  16   6        0.34        5.19      2.83 o
   1  16   6      160.85      174.47      2.82 o
   2  16   6       69.60       71.31      2.26 o
   3  16   6        9.18       12.69      2.41 o
   4  16   6      267.09      267.66      5.93 o
   5  16   6       11.74       20.71      2.29 o
   6  16   6        0.01        3.20      3.09 o
   7  16   6       21.00       16.38      2.44 o
   8  16   6        2.18        6.02      2.48 o
   1  17   6      459.03      462.64      8.38 o
   2  17   6        0.38        3.21      2.21 o
   3  17   6        0.70        1.71      2.14 o
   4  17   6       70.30       71.06      2.56 o
   5  17   6       84.62       76.40      3.37 o
   6  17   6       23.51       19.03      2.20 o
   7  17   6        0.41        3.00      2.37 o
   8  17   6        0.43        3.70      2.76 o
   0  18   6      502.73      458.74     16.30 o
   1  18   6      421.23      415.20      8.02 o
   2  18   6       39.12       50.26      2.09 o
   3  18   6       72.33       66.36      2.54 o
   4  18   6        1.19        5.41      2.79 o
   5  18   6        7.28       10.12      2.27 o
   6  18   6       28.86       25.48      3.20 o
   7  18   6       14.08        8.29      2.85 o
   1  19   6      174.21      170.36      3.14 o
   2  19   6       10.50       10.90      2.27 o
   3  19   6       48.81       52.68      2.17 o
   4  19   6       22.71       23.61      2.49 o
   5  19   6       26.12       24.51      2.73 o
   6  19   6        1.73        2.23      2.70 o
   7  19   6        1.77        3.89      2.85 o
   0  20   6       53.69       62.38      2.90 o
   1  20   6      182.78      180.95      4.78 o
   2  20   6       54.28       67.23      2.35 o
   3  20   6       41.44       38.59      2.06 o
   4  20   6        1.08        2.66      2.48 o
   5  20   6        0.23        6.23      2.52 o
   6  20   6        0.02        2.81      2.52 o
   7  20   6        0.12        4.14      2.90 o
   1  21   6        7.26        9.36      2.15 o
   2  21   6       11.10       11.34      2.11 o
   3  21   6        0.04        0.80      1.97 o
   4  21   6       42.26       41.67      2.74 o
   5  21   6       14.76       15.27      2.43 o
   6  21   6        3.50        5.21      2.26 o
   7  21   6        0.01        4.26      2.71 o
   0  22   6        0.01        0.93      4.07 o
   1  22   6        7.29        9.02      2.02 o
   2  22   6        1.18        4.93      1.93 o
   3  22   6        0.00        0.50      1.87 o
   4  22   6        7.30        9.10      2.38 o
   5  22   6       33.29       29.63      2.45 o
   6  22   6        1.24        0.68      2.56 o
   1  23   6       14.11       14.66      1.86 o
   2  23   6        5.63        7.43      2.29 o
   3  23   6        0.26        5.75      2.02 o
   4  23   6        3.70        5.30      2.49 o
   5  23   6        9.94        5.99      2.34 o
   6  23   6        0.48        7.21      2.44 o
   0  24   6      144.60      153.87      5.80 o
   1  24   6       35.55       34.65      1.95 o
   2  24   6        0.38        3.45      2.24 o
   3  24   6        6.23        6.45      2.13 o
   4  24   6        0.41        3.50      2.64 o
   5  24   6       28.11       22.49      2.72 o
   6  24   6        0.02        0.25      2.36 o
   1  25   6       11.99       17.11      2.11 o
   2  25   6        6.79        9.06      2.14 o
   3  25   6        4.58        6.82      2.28 o
   4  25   6        0.45        2.62      2.47 o
   5  25   6        1.27        9.18      3.13 o
   0  26   6       38.95       34.24      3.15 o
   1  26   6        5.26        4.82      2.11 o
   2  26   6       32.38       28.10      2.33 o
   3  26   6       17.93       14.58      2.19 o
   4  26   6        1.80        1.84      2.71 o
   5  26   6        4.86        5.85      2.68 o
   1  27   6        0.61       -0.36      2.09 o
   2  27   6        0.54        1.62      2.09 o
   3  27   6       12.61       17.44      2.32 o
   4  27   6        0.03        4.21      2.51 o
   0  28   6        0.57        1.65      3.05 o
   1  28   6        0.00        0.88      2.24 o
   2  28   6        1.14        2.90      2.39 o
   3  28   6        6.38        7.11      2.29 o
   4  28   6        0.77        3.62      2.39 o
   1  29   6        2.09        5.39      2.34 o
   2  29   6        8.36        9.92      2.41 o
   3  29   6       17.71       13.59      2.30 o
   0  30   6        1.72        1.19      3.22 o
   1  30   6        5.14        9.34      2.47 o
   2  30   6        4.16        5.78      2.16 o
   1  31   6        0.66       -0.15      4.11 o
   1   1   7      728.47      782.39      5.23 o
   2   1   7       19.01       21.97      1.97 o
   3   1   7      217.52      227.10      2.71 o
   4   1   7        1.23        3.32      2.16 o
   5   1   7        1.06        5.16      2.29 o
   6   1   7        4.03        6.87      2.54 o
   7   1   7        3.87        6.24      2.07 o
   8   1   7        0.00        0.91      2.30 o
   9   1   7        1.18        4.07      3.07 o
   0   2   7      101.46      118.94      3.23 o
   1   2   7       43.77       53.12      2.13 o
   2   2   7       36.55       40.60      2.00 o
   3   2   7       57.70       47.51      2.41 o
   4   2   7      552.46      552.84      3.58 o
   5   2   7      363.84      365.06      5.48 o
   6   2   7       90.91       90.03      2.48 o
   7   2   7        8.92        5.39      2.40 o
   8   2   7        5.80        4.72      2.31 o
   9   2   7        0.05        3.90      2.61 o
   1   3   7       17.49       14.57      2.06 o
   2   3   7       17.22       20.13      2.20 o
   3   3   7       94.78       89.91      2.36 o
   4   3   7       97.81       96.94      2.44 o
   5   3   7       54.19       51.18      2.38 o
   6   3   7        3.32        5.59      2.35 o
   7   3   7        8.14       10.50      2.49 o
   8   3   7        1.30        0.92      2.40 o
   9   3   7        0.07        0.16      2.54 o
   0   4   7     1300.01     1367.73     14.51 o
   1   4   7      704.83      691.20      7.78 o
   2   4   7       36.99       28.05      2.11 o
   3   4   7      179.75      171.15      2.71 o
   4   4   7      243.20      243.87      3.51 o
   5   4   7      230.95      241.89      3.03 o
   6   4   7        0.10        5.62      2.47 o
   7   4   7        0.00        1.36      2.51 o
   8   4   7        9.20        9.93      2.88 o
   9   4   7        0.64        6.23      2.97 o
   1   5   7       12.94       15.96      2.11 o
   2   5   7      407.86      442.18      5.06 o
   3   5   7      112.60      113.39      2.66 o
   4   5   7        1.16        2.63      1.98 o
   5   5   7      349.44      335.09      3.16 o
   6   5   7        0.89        2.89      2.45 o
   7   5   7        6.49       10.17      2.65 o
   8   5   7        1.39        1.34      2.52 o
   9   5   7        0.33        3.52      2.86 o
   0   6   7       62.80       91.58      3.73 o
   1   6   7      177.94      182.11      2.80 o
   2   6   7       69.03       58.75      2.13 o
   3   6   7      255.97      241.02      2.70 o
   4   6   7       13.67       13.64      2.12 o
   5   6   7       17.23       18.13      2.45 o
   6   6   7      152.55      149.53      2.89 o
   7   6   7        7.61       11.31      2.53 o
   8   6   7        4.46        3.03      2.34 o
   9   6   7        0.98       -0.77      2.58 o
   1   7   7        0.17        2.55      1.90 o
   2   7   7        1.36        7.09      2.15 o
   3   7   7      112.58      107.95      2.87 o
   4   7   7        7.83        8.07      2.02 o
   5   7   7       11.29       14.16      2.31 o
   6   7   7       21.14       29.62      3.20 o
   7   7   7       27.05       26.46      2.42 o
   8   7   7        5.74        6.28      2.85 o
   9   7   7        0.30        3.05      2.79 o
   0   8   7      206.23      179.89      3.81 o
   1   8   7        8.29        4.52      2.15 o
   2   8   7        0.21        4.54      2.15 o
   3   8   7       20.14       22.41      2.22 o
   4   8   7       46.54       45.81      2.13 o
   5   8   7        0.94        0.61      2.29 o
   6   8   7       70.41       64.96      2.57 o
   7   8   7        1.87       -0.81      2.65 o
   8   8   7        0.09        3.04      2.68 o
   9   8   7        5.08        7.58      3.00 o
   1   9   7       92.08       94.86      2.28 o
   2   9   7      102.74       87.13      2.28 o
   3   9   7      142.31      128.29      2.56 o
   4   9   7      193.29      178.42      3.32 o
   5   9   7      162.73      154.46      3.00 o
   6   9   7        0.35        3.61      2.38 o
   7   9   7        0.32        1.70      2.28 o
   8   9   7        3.18        4.71      2.77 o
   0  10   7       69.61       73.91      4.56 o
   1  10   7      139.44      137.03      2.49 o
   2  10   7      102.21      108.59      2.39 o
   3  10   7      145.11      132.02      2.42 o
   4  10   7       19.90       19.57      2.50 o
   5  10   7        7.01        9.95      2.29 o
   6  10   7       33.73       28.43      2.34 o
   7  10   7        9.35        9.71      2.55 o
   8  10   7        4.36        4.63      2.41 o
   1  11   7      216.23      214.92      3.95 o
   2  11   7      166.19      158.32      3.68 o
   3  11   7      106.80      113.42      2.29 o
   4  11   7       84.43       92.57      3.16 o
   5  11   7        1.19        1.60      2.57 o
   6  11   7       46.86       41.78      2.43 o
   7  11   7        8.45        8.52      2.48 o
   8  11   7        5.55        4.79      2.65 o
   0  12   7       60.78       59.92      3.56 o
   1  12   7      207.19      215.17      5.14 o
   2  12   7       48.52       45.28      2.22 o
   3  12   7        0.89        3.17      2.23 o
   4  12   7        8.63       13.93      2.50 o
   5  12   7       60.26       59.37      2.67 o
   6  12   7       48.70       40.08      2.55 o
   7  12   7       10.39       10.00      2.48 o
   8  12   7        0.49        4.15      2.63 o
   1  13   7        9.79       11.43      1.99 o
   2  13   7      293.21      306.88      3.43 o
   3  13   7        8.07        5.92      1.85 o
   4  13   7       12.55        8.73      1.97 o
   5  13   7       21.79       17.00      2.26 o
   6  13   7        0.17        0.00      2.57 o
   7  13   7        7.46        9.78      2.36 o
   8  13   7        0.13        2.98      2.59 o
   0  14   7       68.36       63.27      2.97 o
   1  14   7      302.37      308.10      5.41 o
   2  14   7       53.06       55.06      2.48 o
   3  14   7       39.03       36.96      2.45 o
   4  14   7        1.76        4.14      2.42 o
   5  14   7       59.64       65.52      2.79 o
   6  14   7        1.44        6.18      2.38 o
   7  14   7        0.02        4.06      2.67 o
   8  14   7        0.24        2.63      2.66 o
   1  15   7       20.90       18.54      2.17 o
   2  15   7       94.12       92.43      2.78 o
   3  15   7        0.20        4.92      2.39 o
   4  15   7        0.02        1.07      2.07 o
   5  15   7       98.51       99.22      2.92 o
   6  15   7        8.59       10.60      2.31 o
   7  15   7        5.29        2.53      2.56 o
   8  15   7        0.00        0.96      2.89 o
   0  16   7      198.98      211.37      6.81 o
   1  16   7        5.12        9.06      2.30 o
   2  16   7       32.62       41.71      2.41 o
   3  16   7        1.87        2.79      2.15 o
   4  16   7       25.19       25.72      2.32 o
   5  16   7        8.72       10.62      2.30 o
   6  16   7        0.77        3.01      2.41 o
   7  16   7        0.13        0.69      2.52 o
   1  17   7        0.99        2.04      2.14 o
   2  17   7      142.34      151.92      2.96 o
   3  17   7       17.70       20.29      2.14 o
   4  17   7       74.20       66.41      2.64 o
   5  17   7        5.07        5.43      2.67 o
   6  17   7        5.05        8.44      2.10 o
   7  17   7        4.47        6.10      2.62 o
   0  18   7      133.03      146.35      4.19 o
   1  18   7       96.98       91.89      2.27 o
   2  18   7       87.37       85.13      2.39 o
   3  18   7        0.10        0.70      2.01 o
   4  18   7       41.93       40.91      2.29 o
   5  18   7        0.84        2.35      2.39 o
   6  18   7        1.09        1.24      2.97 o
   7  18   7        5.46        4.46      2.23 o
   1  19   7      169.67      178.88      3.00 o
   2  19   7      107.69      112.15      2.27 o
   3  19   7      100.91      101.79      2.36 o
   4  19   7       22.63       19.53      2.37 o
   5  19   7        0.69        2.53      2.30 o
   6  19   7        2.79        0.84      2.39 o
   7  19   7        2.93        6.23      2.63 o
   0  20   7       13.60       18.57      3.19 o
   1  20   7       21.84       20.98      2.34 o
   2  20   7       23.49       29.09      2.11 o
   3  20   7        0.07        3.72      2.01 o
   4  20   7       56.22       52.62      2.42 o
   5  20   7       15.93       14.71      2.70 o
   6  20   7        1.88        9.47      2.74 o
   1  21   7       46.53       43.06      2.19 o
   2  21   7        0.37        1.68      2.01 o
   3  21   7        0.00        6.17      2.03 o
   4  21   7        2.91        4.49      2.23 o
   5  21   7        1.88        2.67      2.32 o
   6  21   7        5.51        8.49      2.31 o
   0  22   7      107.08       99.76      3.57 o
   1  22   7        1.00        3.34      2.33 o
   2  22   7        4.30        6.55      2.05 o
   3  22   7        5.90        8.74      1.99 o
   4  22   7        2.61        5.09      2.56 o
   5  22   7       28.73       25.08      2.26 o
   6  22   7        0.15        4.37      2.83 o
   1  23   7        2.47        6.04      2.04 o
   2  23   7        0.60        3.71      1.96 o
   3  23   7       27.55       29.18      2.23 o
   4  23   7       11.59       11.23      2.54 o
   5  23   7       12.07       11.11      2.50 o
   6  23   7        2.24       -1.53      4.21 o
   0  24   7        5.89        8.92      3.01 o
   1  24   7        0.23        5.21      1.97 o
   2  24   7        5.63        6.42      2.22 o
   3  24   7        4.32        5.78      2.01 o
   4  24   7       26.24       21.30      2.23 o
   5  24   7        9.49        9.05      2.70 o
   1  25   7        0.44        1.99      2.17 o
   2  25   7        1.32        4.83      2.21 o
   3  25   7        1.50        0.59      2.17 o
   4  25   7        5.64        5.41      2.28 o
   5  25   7        7.25        7.38      2.74 o
   0  26   7       15.22       18.35      2.79 o
   1  26   7        3.23       -0.51      1.99 o
   2  26   7        6.92        6.03      2.17 o
   3  26   7        6.48        7.47      2.39 o
   4  26   7        8.72        5.21      2.66 o
   1  27   7        1.25        3.58      2.25 o
   2  27   7       17.59       15.97      2.12 o
   3  27   7        2.87        4.33      2.17 o
   4  27   7        6.85        5.37      2.65 o
   0  28   7        5.87        8.26      3.06 o
   1  28   7        0.93        3.45      2.21 o
   2  28   7       10.33       11.36      2.58 o
   3  28   7        0.49        2.05      2.38 o
   1  29   7        0.69        1.63      2.11 o
   2  29   7        2.89        4.48      2.61 o
   0  30   7        1.12        1.03      5.08 o
   0   0   8      253.57      256.14      5.58 o
   1   0   8       40.29       34.85      2.51 o
   2   0   8       13.41       14.89      3.15 o
   3   0   8       39.10       40.88      3.01 o
   4   0   8      115.01      115.37      3.65 o
   5   0   8       96.99       90.28      5.62 o
   6   0   8       33.38       39.24      4.04 o
   7   0   8       26.75       28.31      3.33 o
   8   0   8        0.20        3.38      3.79 o
   1   1   8      194.02      177.10      2.49 o
   2   1   8       50.62       49.35      2.12 o
   3   1   8        5.47        5.43      2.20 o
   4   1   8      198.32      200.29      2.64 o
   5   1   8        2.76        6.74      2.23 o
   6   1   8        1.28        2.36      2.44 o
   7   1   8        2.17        2.98      2.59 o
   8   1   8        2.03        4.14      2.59 o
   0   2   8        9.78        6.19      2.75 o
   1   2   8        2.66        6.19      2.17 o
   2   2   8      119.48      121.76      2.43 o
   3   2   8       21.77       25.87      2.16 o
   4   2   8        0.04        4.44      2.16 o
   5   2   8       80.79       74.70      2.25 o
   6   2   8        3.03        6.25      2.29 o
   7   2   8        0.26        3.82      2.38 o
   8   2   8        2.83        5.30      2.71 o
   1   3   8      199.55      217.67      2.45 o
   2   3   8      317.84      320.52      2.97 o
   3   3   8      109.19      113.15      2.61 o
   4   3   8      505.77      487.94      5.10 o
   5   3   8       81.85       85.55      2.52 o
   6   3   8        8.23        6.51      2.29 o
   7   3   8        4.57        6.05      2.37 o
   8   3   8        5.01        3.02      2.61 o
   0   4   8       21.08       12.90      3.20 o
   1   4   8       25.63       31.27      2.32 o
   2   4   8      168.33      184.13      2.79 o
   3   4   8        2.04        4.76      2.09 o
   4   4   8       22.79       17.94      2.08 o
   5   4   8       51.80       55.88      2.51 o
   6   4   8        0.54        1.38      2.16 o
   7   4   8        1.02        4.92      2.60 o
   8   4   8        0.04        3.57      2.66 o
   1   5   8      100.21      101.65      2.14 o
   2   5   8        1.57        2.82      2.26 o
   3   5   8       51.93       51.57      2.25 o
   4   5   8      394.82      405.28      5.56 o
   5   5   8        0.45        4.35      2.23 o
   6   5   8        5.28        3.10      2.18 o
   7   5   8        9.42        6.35      2.32 o
   8   5   8        2.24        3.89      2.80 o
   0   6   8      149.30      159.16      3.67 o
   1   6   8        1.23        5.87      2.22 o
   2   6   8      373.62      368.20      4.39 o
   3   6   8       47.39       49.26      2.24 o
   4   6   8      130.13      127.42      2.29 o
   5   6   8        1.71        3.09      2.37 o
   6   6   8        4.77        7.87      2.18 o
   7   6   8        0.38        3.29      2.65 o
   8   6   8        5.47        8.55      2.52 o
   1   7   8       74.12       91.90      2.47 o
   2   7   8       47.35       44.51      1.99 o
   3   7   8      315.01      318.37      2.73 o
   4   7   8        6.51       10.32      2.21 o
   5   7   8        8.26       11.56      2.17 o
   6   7   8        5.47        4.20      2.60 o
   7   7   8        0.06       -0.16      2.40 o
   8   7   8        1.24        1.44      2.84 o
   0   8   8      195.61      171.33      3.39 o
   1   8   8       67.95       72.48      2.27 o
   2   8   8        0.00       -0.42      1.82 o
   3   8   8      138.38      155.33      3.91 o
   4   8   8        4.26        4.22      2.12 o
   5   8   8       12.72       15.30      2.34 o
   6   8   8       25.19       21.19      2.28 o
   7   8   8        0.03        2.33      2.46 o
   8   8   8        0.27        3.12      2.67 o
   1   9   8       10.61        9.61      2.03 o
   2   9   8        2.40        3.31      2.16 o
   3   9   8      216.57      224.14      2.99 o
   4   9   8       43.28       47.09      2.84 o
   5   9   8      106.33       97.70      2.82 o
   6   9   8        0.77        6.44      2.58 o
   7   9   8        7.81        8.09      2.33 o
   8   9   8        1.02        1.72      2.69 o
   0  10   8        0.41        3.36      3.15 o
   1  10   8      132.53      145.26      2.24 o
   2  10   8      142.59      143.11      2.28 o
   3  10   8        0.41        0.67      2.31 o
   4  10   8        3.63        4.80      2.33 o
   5  10   8       26.70       32.51      2.95 o
   6  10   8        8.86       13.45      2.47 o
   7  10   8        2.30        0.66      3.42 o
   8  10   8        0.46        0.94      2.81 o
   1  11   8        1.24        1.39      2.09 o
   2  11   8      211.06      200.27      4.45 o
   3  11   8       33.46       41.30      2.18 o
   4  11   8        7.25       10.67      2.25 o
   5  11   8        8.61       10.80      2.38 o
   6  11   8        8.79        7.81      2.41 o
   7  11   8        0.17        3.12      2.39 o
   8  11   8        1.98        4.71      2.89 o
   0  12   8        0.00        3.76      2.44 o
   1  12   8       27.45       28.04      2.02 o
   2  12   8      192.35      190.18      3.53 o
   3  12   8      140.11      142.85      3.30 o
   4  12   8        0.27       -1.52      2.11 o
   5  12   8       20.39       18.75      2.41 o
   6  12   8       40.15       33.75      2.37 o
   7  12   8        0.03        5.46      2.56 o
   8  12   8        0.65        2.13      2.71 o
   1  13   8        7.66        5.90      2.13 o
   2  13   8       12.15       12.45      1.86 o
   3  13   8      324.15      299.19      6.49 o
   4  13   8       19.66       17.41      2.03 o
   5  13   8        9.65       10.04      2.27 o
   6  13   8       13.06       13.06      2.49 o
   7  13   8       33.31       29.59      2.98 o
   0  14   8        0.41       -0.23      2.87 o
   1  14   8        5.69        4.98      2.12 o
   2  14   8      511.23      485.00      5.36 o
   3  14   8       37.15       36.92      2.23 o
   4  14   8       39.58       33.09      2.28 o
   5  14   8       20.83       15.20      2.47 o
   6  14   8        4.94        3.99      2.40 o
   7  14   8        1.37        3.63      2.58 o
   1  15   8      139.24      152.47      4.20 o
   2  15   8       23.06       30.65      2.46 o
   3  15   8        3.88        3.19      2.01 o
   4  15   8        3.79        6.74      2.28 o
   5  15   8        6.90        6.70      2.30 o
   6  15   8        0.45        2.44      2.47 o
   7  15   8        5.72        9.29      2.76 o
   0  16   8       46.47       45.45      2.92 o
   1  16   8       78.39       73.93      2.24 o
   2  16   8        3.18        7.01      2.19 o
   3  16   8        3.29        2.91      2.31 o
   4  16   8        0.35        6.24      2.22 o
   5  16   8       10.66        8.57      2.13 o
   6  16   8        3.41        4.45      2.12 o
   7  16   8        0.49        4.28      3.05 o
   1  17   8       30.76       30.78      2.17 o
   2  17   8        5.21        6.03      2.16 o
   3  17   8        0.00        0.24      2.01 o
   4  17   8       11.02        9.81      2.52 o
   5  17   8       12.15       11.60      2.19 o
   6  17   8        1.33        5.20      2.26 o
   7  17   8        0.03        3.02      2.62 o
   0  18   8        2.83        3.99      2.57 o
   1  18   8        7.16       10.79      2.26 o
   2  18   8       53.60       57.66      2.31 o
   3  18   8        2.56        2.87      2.02 o
   4  18   8        7.65        7.64      2.39 o
   5  18   8        0.02        1.25      2.96 o
   6  18   8        3.78        5.81      2.32 o
   1  19   8        0.52        2.67      2.05 o
   2  19   8        0.78        1.98      2.31 o
   3  19   8        7.27        8.84      2.25 o
   4  19   8        4.40        4.22      2.39 o
   5  19   8        0.70        3.76      2.55 o
   6  19   8        6.78       11.58      2.84 o
   0  20   8       14.80       19.56      2.88 o
   1  20   8       56.39       58.55      2.20 o
   2  20   8        7.00        5.49      2.11 o
   3  20   8       18.32       16.24      2.48 o
   4  20   8       11.86       12.94      2.08 o
   5  20   8        1.17        1.19      2.54 o
   6  20   8        0.91        4.73      2.42 o
   1  21   8       21.85       26.25      2.40 o
   2  21   8        3.20        4.43      2.00 o
   3  21   8        1.03        4.67      2.33 o
   4  21   8       13.85       17.95      2.59 o
   5  21   8        0.06        1.15      2.19 o
   6  21   8        2.49        6.97      2.63 o
   0  22   8      116.74      115.51      3.67 o
   1  22   8        0.05        0.06      2.01 o
   2  22   8        6.50        6.86      2.23 o
   3  22   8        8.53       11.41      2.16 o
   4  22   8        0.22        4.04      2.53 o
   5  22   8        1.88        1.08      2.83 o
   1  23   8       10.67       13.48      2.28 o
   2  23   8        0.58        4.98      2.22 o
   3  23   8        6.37       12.46      2.50 o
   4  23   8       22.34       21.80      2.33 o
   5  23   8       13.90       10.82      2.72 o
   0  24   8       13.39       16.31      3.38 o
   1  24   8        2.17        7.08      2.19 o
   2  24   8        1.50        4.12      2.05 o
   3  24   8        0.26        1.55      2.20 o
   4  24   8        0.60        3.69      2.44 o
   1  25   8        0.94        5.43      2.25 o
   2  25   8        1.11        4.39      2.24 o
   3  25   8        2.11        2.77      2.40 o
   4  25   8        3.81        3.97      2.22 o
   0  26   8        0.00        1.92      3.37 o
   1  26   8        9.29        8.52      2.17 o
   2  26   8        0.08        1.04      2.20 o
   3  26   8        0.01        2.93      2.28 o
   1  27   8        2.78        4.70      2.21 o
   2  27   8        0.15        0.24      2.12 o
   0  28   8        2.83        3.40      3.61 o
   1  28   8        2.22        4.76      2.23 o
   1   1   9        0.00        1.49      1.89 o
   2   1   9        0.73        2.25      1.89 o
   3   1   9       33.50       33.28      2.53 o
   4   1   9      160.23      166.57      2.71 o
   5   1   9       59.49       61.28      2.34 o
   6   1   9        2.22        3.70      2.12 o
   7   1   9        0.02        0.80      2.26 o
   8   1   9       17.20       20.83      2.75 o
   0   2   9       64.61       65.02      3.34 o
   1   2   9      146.51      151.72      2.29 o
   2   2   9        9.10       11.12      1.79 o
   3   2   9      427.83      426.22      3.20 o
   4   2   9      304.61      305.46      3.29 o
   5   2   9       24.09       30.39      2.27 o
   6   2   9       35.42       43.76      2.61 o
   7   2   9        0.08        0.17      2.66 o
   8   2   9        0.09        4.56      2.84 o
   1   3   9        5.23        4.09      1.99 o
   2   3   9        0.31        4.37      2.07 o
   3   3   9       81.76       83.30      2.23 o
   4   3   9       27.86       33.90      2.16 o
   5   3   9       28.31       29.56      2.38 o
   6   3   9       18.83       16.69      2.36 o
   7   3   9        0.85        0.54      2.50 o
   8   3   9        2.45        6.51      3.10 o
   0   4   9       76.78       84.77      2.93 o
   1   4   9       23.53       26.73      2.17 o
   2   4   9      121.66      120.26      2.65 o
   3   4   9      279.78      270.94      4.54 o
   4   4   9      257.09      252.47      2.83 o
   5   4   9        6.52        5.64      2.19 o
   6   4   9        0.61        3.03      2.27 o
   7   4   9        1.02        3.89      2.65 o
   8   4   9        0.00       -1.38      2.83 o
   1   5   9        0.09        2.09      1.97 o
   2   5   9      183.10      197.20      2.80 o
   3   5   9       84.10       85.25      2.22 o
   4   5   9        9.02        8.94      2.14 o
   5   5   9        0.51        2.08      2.22 o
   6   5   9        5.70        5.73      2.08 o
   7   5   9        1.31        3.41      2.76 o
   8   5   9        5.60        7.06      3.07 o
   0   6   9        0.16        0.50      2.83 o
   1   6   9        3.06        5.29      2.08 o
   2   6   9        9.45        8.48      2.09 o
   3   6   9        3.84        6.43      2.17 o
   4   6   9        5.54        7.23      2.03 o
   5   6   9        2.98        4.19      2.09 o
   6   6   9       14.75       19.06      2.49 o
   7   6   9        6.90        7.04      2.85 o
   8   6   9        4.40        4.75      2.70 o
   1   7   9       64.12       62.96      2.52 o
   2   7   9        8.45       11.33      2.04 o
   3   7   9      121.19      124.31      3.62 o
   4   7   9       52.36       60.83      2.22 o
   5   7   9       22.35       21.67      2.44 o
   6   7   9        4.60        9.32      2.43 o
   7   7   9        0.07        3.46      2.52 o
   8   7   9        0.00        1.49      2.56 o
   0   8   9      153.27      164.44      3.36 o
   1   8   9       23.20       18.93      2.06 o
   2   8   9      476.88      444.79      4.98 o
   3   8   9        0.68        2.71      2.31 o
   4   8   9       63.50       63.99      2.28 o
   5   8   9        0.44        2.85      2.26 o
   6   8   9        0.02        3.44      2.63 o
   7   8   9        0.01        4.36      2.49 o
   8   8   9        7.46        4.40      3.26 o
   1   9   9       47.58       55.01      2.24 o
   2   9   9       29.71       22.82      1.97 o
   3   9   9       28.27       37.52      2.36 o
   4   9   9        1.53        6.09      2.15 o
   5   9   9        8.86        9.43      2.52 o
   6   9   9        2.65        1.07      2.53 o
   7   9   9        3.39        3.80      2.42 o
   0  10   9      248.90      236.13      4.11 o
   1  10   9        2.12        3.99      2.01 o
   2  10   9       10.78       15.82      2.14 o
   3  10   9       37.09       36.01      2.09 o
   4  10   9       36.47       39.17      2.39 o
   5  10   9        2.91        4.35      2.32 o
   6  10   9        4.89        7.43      2.31 o
   7  10   9        9.73        8.34      2.61 o
   1  11   9        4.49        5.22      1.93 o
   2  11   9       73.23       71.84      2.29 o
   3  11   9      285.34      275.89      3.68 o
   4  11   9        9.12        9.98      2.25 o
   5  11   9       23.21       19.99      2.36 o
   6  11   9        0.17        1.75      2.19 o
   7  11   9        0.56        1.26      2.78 o
   0  12   9       64.63       53.74      5.21 o
   1  12   9        0.48        2.69      2.08 o
   2  12   9       27.48       29.64      2.28 o
   3  12   9       44.54       48.37      2.25 o
   4  12   9       11.83       14.94      2.25 o
   5  12   9        0.62        2.42      2.47 o
   6  12   9        0.42        4.53      2.45 o
   7  12   9        1.82        4.75      2.77 o
   1  13   9       16.54       17.34      2.42 o
   2  13   9        7.99       11.20      2.02 o
   3  13   9      223.71      217.89      4.82 o
   4  13   9        7.76       11.53      2.39 o
   5  13   9       23.56       19.54      2.46 o
   6  13   9        1.45        8.01      2.66 o
   7  13   9        1.30        0.40      2.83 o
   0  14   9       83.98       84.18      3.37 o
   1  14   9        0.57        3.89      2.06 o
   2  14   9      170.29      174.95      2.35 o
   3  14   9       26.60       25.38      2.11 o
   4  14   9        5.51        8.12      2.42 o
   5  14   9        5.00       11.13      2.67 o
   6  14   9        2.73        5.56      2.54 o
   7  14   9        1.99        5.75      2.88 o
   1  15   9        8.64       11.61      1.89 o
   2  15   9        8.91       12.31      2.17 o
   3  15   9       10.31       12.61      2.18 o
   4  15   9        0.00        1.01      2.30 o
   5  15   9        3.86        9.94      2.64 o
   6  15   9        2.64        2.65      2.41 o
   0  16   9       59.04       82.05      3.34 o
   1  16   9        0.68        0.60      1.93 o
   2  16   9       35.72       37.81      2.05 o
   3  16   9        1.05        4.62      2.31 o
   4  16   9        0.02        1.73      2.16 o
   5  16   9        2.99        4.85      2.14 o
   6  16   9        1.78        4.15      2.53 o
   1  17   9       12.04       12.49      2.12 o
   2  17   9        0.09       -0.54      2.04 o
   3  17   9        2.14        1.42      2.13 o
   4  17   9       29.74       30.13      2.45 o
   5  17   9        0.87        5.07      2.35 o
   6  17   9        0.98        4.50      2.58 o
   0  18   9        0.07        3.87      2.82 o
   1  18   9       16.41       16.97      2.16 o
   2  18   9       53.93       49.28      2.20 o
   3  18   9        0.05       -0.01      1.96 o
   4  18   9       15.77       12.52      2.34 o
   5  18   9        0.62        2.50      2.63 o
   6  18   9        4.67        3.54      2.68 o
   1  19   9        0.11        3.51      2.11 o
   2  19   9        3.75        6.26      1.98 o
   3  19   9        0.06        1.23      2.19 o
   4  19   9       10.14       12.72      2.53 o
   5  19   9        0.26        3.96      2.53 o
   0  20   9        9.53       14.23      3.33 o
   1  20   9        1.61        4.60      1.96 o
   2  20   9        1.31        2.77      2.18 o
   3  20   9       39.51       41.17      2.32 o
   4  20   9       11.05       10.30      2.53 o
   5  20   9        1.61        2.33      2.54 o
   1  21   9       11.61        6.63      2.29 o
   2  21   9        4.26        7.31      2.23 o
   3  21   9        0.19        2.40      2.42 o
   4  21   9        0.42        2.51      2.62 o
   5  21   9        1.46        4.36      2.63 o
   0  22   9        7.18        6.69      2.69 o
   1  22   9        0.34        3.18      2.14 o
   2  22   9        4.17        5.35      2.05 o
   3  22   9        8.99       10.64      2.24 o
   4  22   9        0.74        2.51      2.33 o
   1  23   9       14.08       10.16      2.11 o
   2  23   9        3.38        3.44      2.38 o
   3  23   9        0.16        4.82      2.29 o
   4  23   9        8.87        8.64      2.56 o
   0  24   9        0.07        2.93      2.74 o
   1  24   9        0.32        2.25      2.27 o
   2  24   9        6.13        6.43      2.46 o
   3  24   9        0.59        5.02      2.29 o
   1  25   9        1.67        4.92      2.28 o
   2  25   9        1.23        4.69      2.36 o
   3  25   9        0.00        3.48      2.53 o
   0  26   9        4.17        5.71      3.04 o
   1  26   9        0.11        3.00      2.20 o
   2  26   9       11.64       11.19      2.48 o
   0   0  10        1.06       -0.05      4.20 o
   1   0  10       62.85       67.86      3.09 o
   2   0  10       77.23       82.46      4.56 o
   3   0  10      166.38      184.62      4.14 o
   4   0  10      124.33      133.61      3.38 o
   5   0  10       77.52       78.55      3.02 o
   6   0  10        1.08       -2.33      3.01 o
   7   0  10        0.38        4.78      3.35 o
   1   1  10        0.82        5.69      1.95 o
   2   1  10       28.51       26.74      2.08 o
   3   1  10      148.37      146.08      3.66 o
   4   1  10        3.26        6.41      2.12 o
   5   1  10        3.78        4.77      2.24 o
   6   1  10        1.85        4.62      2.33 o
   7   1  10        5.32        5.81      2.51 o
   0   2  10       16.43       17.93      2.61 o
   1   2  10       39.33       41.82      2.02 o
   2   2  10        6.36        8.04      2.14 o
   3   2  10       64.57       61.76      2.39 o
   4   2  10       63.03       62.80      2.28 o
   5   2  10       11.17       12.19      2.26 o
   6   2  10        1.51        1.86      2.46 o
   7   2  10        1.73       -0.69      2.36 o
   1   3  10       24.72       31.95      2.13 o
   2   3  10       82.81       93.13      2.44 o
   3   3  10      152.42      156.22      2.56 o
   4   3  10        8.24        6.60      2.18 o
   5   3  10        6.09        7.77      2.38 o
   6   3  10        0.55        3.15      2.25 o
   7   3  10        0.42        1.73      2.45 o
   0   4  10        5.29        6.30      3.10 o
   1   4  10      165.05      152.52      2.57 o
   2   4  10      170.61      168.93      2.57 o
   3   4  10        0.61        1.28      2.21 o
   4   4  10        2.74        2.49      1.99 o
   5   4  10        3.35        8.78      2.22 o
   6   4  10        0.00        2.19      2.17 o
   7   4  10        0.39        0.71      2.86 o
   1   5  10        0.21        1.91      2.22 o
   2   5  10       58.13       58.29      2.40 o
   3   5  10       56.40       55.93      2.26 o
   4   5  10      137.76      123.40      3.18 o
   5   5  10        2.78        6.39      2.22 o
   6   5  10        0.15        2.68      2.21 o
   7   5  10       10.68       11.79      2.71 o
   0   6  10      128.78      136.95      3.41 o
   1   6  10       11.44       10.38      2.23 o
   2   6  10        0.38        3.50      2.25 o
   3   6  10       32.24       28.65      2.08 o
   4   6  10       22.83       22.14      2.31 o
   5   6  10        3.62        5.56      2.01 o
   6   6  10        8.22        8.17      2.35 o
   7   6  10        0.45        3.08      2.90 o
   1   7  10       12.55       13.47      2.22 o
   2   7  10       51.72       53.40      2.35 o
   3   7  10      306.85      306.41      3.48 o
   4   7  10      152.51      138.09      3.60 o
   5   7  10        6.88        9.84      2.31 o
   6   7  10        1.86        2.19      2.53 o
   7   7  10        6.24        6.92      2.35 o
   0   8  10      105.31       99.15      3.29 o
   1   8  10       47.83       47.68      2.32 o
   2   8  10       16.56       22.23      2.05 o
   3   8  10       78.92       81.59      2.47 o
   4   8  10       16.96       14.22      2.52 o
   5   8  10        9.18       10.59      2.18 o
   6   8  10        1.32        2.81      2.37 o
   7   8  10        0.27        2.00      2.83 o
   1   9  10      117.73      117.24      2.21 o
   2   9  10      113.12      113.80      2.04 o
   3   9  10      164.73      158.06      2.27 o
   4   9  10        3.02        2.69      2.36 o
   5   9  10        1.68        0.59      2.47 o
   6   9  10        7.24       10.28      2.88 o
   7   9  10        5.31        5.04      2.81 o
   0  10  10        2.35        4.86      3.55 o
   1  10  10        8.62        5.76      2.28 o
   2  10  10       57.04       63.20      2.12 o
   3  10  10        9.08       11.95      2.16 o
   4  10  10        0.22        3.96      2.47 o
   5  10  10        0.03        0.16      2.33 o
   6  10  10        0.05        0.17      2.49 o
   7  10  10        1.14       -0.98      2.47 o
   1  11  10        1.02       -0.22      2.04 o
   2  11  10        0.32        0.42      1.89 o
   3  11  10       15.24       13.83      2.17 o
   4  11  10        8.92        8.08      2.27 o
   5  11  10        0.74        2.71      2.00 o
   6  11  10        6.10        8.00      2.38 o
   0  12  10       59.16       58.40      3.06 o
   1  12  10       77.58       74.71      2.12 o
   2  12  10       67.97       58.82      2.10 o
   3  12  10       23.72       24.36      2.08 o
   4  12  10        4.49        9.51      2.15 o
   5  12  10        0.02        0.35      2.41 o
   6  12  10        8.97        7.91      2.65 o
   1  13  10       21.75       26.89      2.29 o
   2  13  10       28.18       23.71      1.90 o
   3  13  10       21.49       14.06      2.09 o
   4  13  10        1.96        4.59      2.30 o
   5  13  10        0.30        3.29      2.72 o
   6  13  10        0.11        0.89      2.39 o
   0  14  10       12.65       12.49      3.25 o
   1  14  10       21.77       22.72      2.09 o
   2  14  10        6.00        8.07      1.93 o
   3  14  10        0.58        4.95      2.16 o
   4  14  10       33.62       34.15      2.28 o
   5  14  10        0.16        1.49      2.49 o
   6  14  10        5.47        5.18      2.22 o
   1  15  10        6.27        4.87      2.17 o
   2  15  10        4.50        6.04      2.55 o
   3  15  10        5.37        5.32      2.05 o
   4  15  10        3.82        8.58      2.46 o
   5  15  10        2.18        2.78      2.34 o
   6  15  10        0.91        3.23      2.50 o
   0  16  10        0.20        5.49      3.14 o
   1  16  10       21.37       27.20      2.34 o
   2  16  10       10.27        8.86      2.19 o
   3  16  10        6.71        6.32      2.24 o
   4  16  10        6.10        5.53      2.54 o
   5  16  10        0.91        1.18      2.80 o
   1  17  10        2.59        4.39      2.05 o
   2  17  10        0.49        0.14      2.22 o
   3  17  10       19.64       16.53      2.46 o
   4  17  10        0.44        3.74      2.46 o
   5  17  10        9.87       10.58      2.68 o
   0  18  10        3.70       11.41      3.25 o
   1  18  10        8.28        8.79      2.14 o
   2  18  10        3.98        2.98      2.00 o
   3  18  10       16.39       15.06      2.37 o
   4  18  10        0.27        4.18      2.73 o
   5  18  10        2.93        8.71      3.15 o
   1  19  10       14.91       14.24      2.23 o
   2  19  10        2.72        3.67      2.00 o
   3  19  10        0.16        1.74      1.97 o
   4  19  10        7.22        6.85      2.60 o
   5  19  10        0.95       -0.59      6.86 o
   0  20  10        5.72        4.05      3.20 o
   1  20  10       21.22       20.84      2.12 o
   2  20  10       22.26       23.12      2.25 o
   3  20  10        0.09        2.22      2.06 o
   4  20  10        4.08        4.22      2.48 o
   1  21  10        5.40        5.55      2.13 o
   2  21  10        0.38        1.03      2.44 o
   3  21  10        0.42        2.61      2.32 o
   4  21  10        5.07        6.23      2.36 o
   0  22  10        0.12        3.17      3.00 o
   1  22  10        0.08        2.58      2.10 o
   2  22  10        1.49        0.75      2.18 o
   3  22  10       11.74       11.02      2.32 o
   1  23  10        0.00        1.67      2.05 o
   2  23  10        1.06        4.72      2.45 o
   0  24  10       15.78       12.96      3.73 o
   1  24  10        0.40        2.96      2.48 o
   2  24  10        0.18        1.63      5.14 o
   1   1  11        0.07        4.13      2.05 o
   2   1  11       10.78       13.19      2.01 o
   3   1  11       12.27       12.75      2.13 o
   4   1  11      131.39      123.22      2.51 o
   5   1  11       12.72       10.63      2.13 o
   6   1  11        0.03        3.01      2.38 o
   7   1  11        5.37        6.24      5.36 o
   0   2  11       64.86       59.35      2.95 o
   1   2  11       10.58       10.78      2.09 o
   2   2  11       18.03       18.37      1.86 o
   3   2  11        4.79        6.13      2.25 o
   4   2  11        1.49        1.28      2.34 o
   5   2  11       46.18       43.90      2.36 o
   6   2  11        3.91        2.34      2.28 o
   1   3  11       29.23       28.72      2.11 o
   2   3  11       18.07       22.74      2.06 o
   3   3  11       13.83       16.00      2.13 o
   4   3  11       15.48       17.17      2.18 o
   5   3  11        6.39        5.94      2.14 o
   6   3  11        0.36        5.08      2.40 o
   0   4  11       38.55       33.07      3.70 o
   1   4  11       29.17       29.27      1.91 o
   2   4  11        0.76        4.01      2.38 o
   3   4  11       84.36       81.34      2.28 o
   4   4  11        0.18        2.39      2.03 o
   5   4  11       17.14       15.76      2.11 o
   6   4  11        0.34        3.33      2.28 o
   1   5  11       48.22       52.59      1.98 o
   2   5  11        0.86        1.61      2.24 o
   3   5  11       78.56       73.17      2.48 o
   4   5  11       15.87       16.13      2.31 o
   5   5  11       21.22       21.90      2.34 o
   6   5  11        2.66        3.88      2.39 o
   0   6  11      110.00      105.29      3.84 o
   1   6  11       27.46       26.74      1.96 o
   2   6  11       55.58       55.51      2.07 o
   3   6  11       11.81       12.36      2.30 o
   4   6  11        8.02        4.37      2.02 o
   5   6  11        2.18        2.06      2.25 o
   6   6  11        0.37        1.60      2.46 o
   1   7  11        1.46        3.55      2.23 o
   2   7  11       15.48       20.30      2.07 o
   3   7  11        0.25       -0.75      1.97 o
   4   7  11       52.41       42.68      2.46 o
   5   7  11       27.99       28.11      2.42 o
   6   7  11        0.11        1.80      2.46 o
   0   8  11        1.82       -2.46      2.52 o
   1   8  11       92.39       84.94      2.46 o
   2   8  11       89.11       86.15      2.85 o
   3   8  11        2.02        2.88      2.06 o
   4   8  11        5.11        6.19      2.20 o
   5   8  11        0.14        3.10      2.47 o
   6   8  11        5.40        7.46      2.79 o
   1   9  11       11.09        8.67      1.85 o
   2   9  11       48.56       46.32      2.10 o
   3   9  11       38.12       32.86      2.05 o
   4   9  11        0.12        4.24      2.36 o
   5   9  11        0.08        2.21      2.36 o
   6   9  11        1.55        1.94      2.59 o
   0  10  11        1.85        3.97      3.16 o
   1  10  11        9.86       12.74      2.16 o
   2  10  11      105.16       98.69      3.00 o
   3  10  11        0.22       -0.39      1.95 o
   4  10  11       35.92       37.43      2.26 o
   5  10  11        0.92        3.07      2.15 o
   6  10  11        1.39        4.34      2.46 o
   1  11  11       22.38       22.40      2.09 o
   2  11  11        0.29        1.58      2.01 o
   3  11  11        8.79        6.98      2.11 o
   4  11  11        0.11        2.76      2.26 o
   5  11  11        9.61       11.83      2.22 o
   6  11  11        0.21        1.35      2.51 o
   0  12  11       46.69       40.89      3.37 o
   1  12  11       30.98       32.71      1.94 o
   2  12  11        4.96        7.85      1.83 o
   3  12  11        1.31        4.21      2.15 o
   4  12  11        2.87        6.38      2.30 o
   5  12  11        0.30        5.11      2.47 o
   1  13  11        1.43        4.06      2.31 o
   2  13  11        9.29       11.35      2.34 o
   3  13  11       13.70       13.10      2.23 o
   4  13  11        0.28        1.50      2.31 o
   5  13  11        1.97        4.98      2.51 o
   0  14  11        0.11        1.86      2.96 o
   1  14  11       31.68       31.95      2.26 o
   2  14  11       18.81       17.32      2.28 o
   3  14  11        0.96        4.17      2.07 o
   4  14  11        6.28        3.22      2.44 o
   5  14  11        0.03        3.90      2.66 o
   1  15  11        1.19        4.96      2.28 o
   2  15  11        0.22        1.47      2.34 o
   3  15  11        0.52        4.14      2.09 o
   4  15  11        6.38        3.87      2.26 o
   5  15  11        3.26        4.85      2.72 o
   0  16  11        8.79        8.31      2.75 o
   1  16  11       14.00       18.15      2.27 o
   2  16  11       40.14       32.54      2.28 o
   3  16  11        0.39        5.92      2.47 o
   4  16  11        0.38        2.65      2.27 o
   1  17  11       10.06       11.38      2.14 o
   2  17  11        0.26        0.02      2.28 o
   3  17  11        1.30        4.85      2.18 o
   4  17  11        8.05        6.86      2.86 o
   0  18  11       16.26       18.65      3.12 o
   1  18  11       12.41       13.25      2.00 o
   2  18  11       14.53       10.38      2.33 o
   3  18  11        5.10        7.55      2.36 o
   4  18  11        1.79        5.64      2.61 o
   1  19  11        5.86        5.29      2.17 o
   2  19  11        1.89        4.60      2.20 o
   3  19  11        1.74        4.41      2.35 o
   0  20  11        2.22        2.85      4.09 o
   1  20  11        3.49        6.32      2.17 o
   2  20  11        0.04        2.28      2.08 o
   3  20  11        2.12        2.21      2.39 o
   1  21  11       10.60        9.42      2.37 o
   2  21  11        6.05        5.28      2.55 o
   0  22  11        0.49        1.64      3.16 o
   1  22  11        2.14        5.15      2.37 o
   0   0  12       67.74       69.29      4.19 o
   1   0  12       50.58       46.90      4.41 o
   2   0  12       13.66       14.09      3.07 o
   3   0  12       29.35       30.98      3.40 o
   4   0  12       57.74       44.35      3.70 o
   5   0  12       51.71       43.04      3.42 o
   6   0  12       25.20       24.64      3.89 o
   1   1  12        7.62       10.41      2.15 o
   2   1  12       16.37       20.38      2.18 o
   3   1  12       34.92       37.41      2.42 o
   4   1  12        2.12        4.65      2.15 o
   5   1  12        1.42        4.16      2.19 o
   6   1  12        0.08       -0.31      2.74 o
   0   2  12        9.31        9.64      3.07 o
   1   2  12       25.11       27.04      2.12 o
   2   2  12       14.23       12.04      2.27 o
   3   2  12       14.08       10.35      2.11 o
   4   2  12       16.69       17.42      2.15 o
   5   2  12       36.30       27.96      2.46 o
   6   2  12        0.09        0.94      3.41 o
   1   3  12       26.83       30.14      2.19 o
   2   3  12       14.27       11.61      2.11 o
   3   3  12        0.19        1.66      2.15 o
   4   3  12        6.46        7.19      2.22 o
   5   3  12        5.62        3.56      2.60 o
   0   4  12        4.85        9.46      2.61 o
   1   4  12       22.03       25.73      1.93 o
   2   4  12        0.21        3.36      2.13 o
   3   4  12        1.24        3.17      1.93 o
   4   4  12        3.04        4.60      2.39 o
   5   4  12        0.16        2.12      2.21 o
   1   5  12        8.91        8.04      2.11 o
   2   5  12       17.75       14.33      2.03 o
   3   5  12        6.34        7.57      2.18 o
   4   5  12        4.18        7.51      2.23 o
   5   5  12        3.96        6.48      2.39 o
   0   6  12        2.22        7.97      3.16 o
   1   6  12        7.95        9.92      2.17 o
   2   6  12        5.77        6.74      2.04 o
   3   6  12        4.24        3.95      1.96 o
   4   6  12       14.30       11.78      2.28 o
   5   6  12        3.20        6.41      2.33 o
   1   7  12       79.31       68.23      2.24 o
   2   7  12       15.82       18.12      2.19 o
   3   7  12        0.48        2.32      2.20 o
   4   7  12        0.41        3.98      2.02 o
   5   7  12        1.81        1.17      2.39 o
   0   8  12       68.64       58.17      3.11 o
   1   8  12       13.86       16.47      2.20 o
   2   8  12       10.41       12.31      2.08 o
   3   8  12        0.47        5.01      2.33 o
   4   8  12       10.14        8.37      2.24 o
   5   8  12        4.99        3.36      2.30 o
   1   9  12        3.73        4.16      2.17 o
   2   9  12       30.14       26.43      1.88 o
   3   9  12        8.37        6.41      2.36 o
   4   9  12        6.02        9.36      2.45 o
   5   9  12       14.48       14.45      2.57 o
   0  10  12        2.49        4.64      3.72 o
   1  10  12        3.51        4.94      2.08 o
   2  10  12        3.13        4.72      2.18 o
   3  10  12        3.08        1.48      2.12 o
   4  10  12        0.24        1.68      2.14 o
   5  10  12        0.09       -0.28      2.31 o
   1  11  12        1.01        3.94      2.02 o
   2  11  12        3.47        9.30      2.23 o
   3  11  12       12.06       10.01      2.22 o
   4  11  12        0.46        1.75      2.51 o
   0  12  12        0.11       -1.65      3.36 o
   1  12  12       16.19       16.16      2.17 o
   2  12  12        2.02        6.14      2.21 o
   3  12  12        0.26       -0.56      2.03 o
   4  12  12        0.46        1.27      2.38 o
   1  13  12        1.93        4.03      2.34 o
   2  13  12        8.70        7.90      2.11 o
   3  13  12        1.97        1.56      2.27 o
   4  13  12        0.05        0.97      2.62 o
   0  14  12       28.45       32.76      3.23 o
   1  14  12        7.43        7.28      2.16 o
   2  14  12        9.33        9.22      2.25 o
   3  14  12        0.17        0.78      2.20 o
   4  14  12        0.38        2.45      2.42 o
   1  15  12       27.65       27.05      2.49 o
   2  15  12       19.54       13.90      2.54 o
   3  15  12        3.49        4.88      2.37 o
   0  16  12       23.85       17.28      3.16 o
   1  16  12        0.53        1.21      2.16 o
   2  16  12        1.44        3.76      2.13 o
   3  16  12        0.86       -1.12      2.57 o
   1  17  12        7.88        9.85      2.22 o
   2  17  12        7.75        7.22      2.06 o
   0  18  12       32.70       31.37      3.09 o
   1  18  12        6.97        7.97      2.25 o
   2  18  12        0.10        2.04      2.34 o
   1  19  12        0.04        4.13      3.52 o
   1   1  13       25.63       24.51      2.26 o
   2   1  13        8.58       10.12      2.12 o
   3   1  13        0.44        1.37      2.26 o
   4   1  13        2.29        2.85      2.27 o
   0   2  13       25.74       14.67      3.39 o
   1   2  13       24.44       21.51      2.16 o
   2   2  13       13.96       13.80      2.50 o
   3   2  13        0.09        1.19      2.26 o
   4   2  13        0.45        1.75      2.32 o
   1   3  13        0.02        0.05      1.92 o
   2   3  13        6.31        7.22      2.37 o
   3   3  13        1.90        4.34      2.27 o
   4   3  13        0.40        3.69      2.14 o
   0   4  13       25.85       23.84      3.38 o
   1   4  13        0.18        3.02      2.32 o
   2   4  13       11.24       11.08      2.12 o
   3   4  13        0.00        1.57      2.14 o
   4   4  13       16.95       15.64      2.53 o
   1   5  13        2.82        2.21      2.15 o
   2   5  13        5.52        5.31      2.22 o
   3   5  13        9.70        9.97      2.30 o
   4   5  13        4.06        3.24      2.23 o
   0   6  13       36.83       41.40      3.71 o
   1   6  13        2.39        4.44      2.26 o
   2   6  13        0.07        1.91      2.21 o
   3   6  13        2.23        6.09      2.38 o
   4   6  13        1.78        2.97      2.48 o
   1   7  13        1.58        3.02      2.13 o
   2   7  13        1.31        7.12      2.27 o
   3   7  13        0.06        1.43      2.06 o
   4   7  13        0.76        4.30      2.55 o
   0   8  13        6.67        8.09      3.02 o
   1   8  13        5.30        7.40      1.94 o
   2   8  13        9.38        9.84      2.30 o
   3   8  13        0.60        2.49      2.12 o
   4   8  13        0.15        1.04      2.09 o
   1   9  13        1.30        5.47      2.25 o
   2   9  13        0.40       -0.25      2.28 o
   3   9  13        4.59        4.23      2.43 o
   0  10  13       40.76       37.05      3.21 o
   1  10  13       16.74       13.11      2.43 o
   2  10  13        5.91        6.51      2.29 o
   3  10  13        5.86        8.48      2.16 o
   1  11  13        3.07        5.56      2.15 o
   2  11  13        2.67        3.83      2.04 o
   3  11  13        1.98        3.16      2.01 o
   0  12  13       15.58       14.05      2.86 o
   1  12  13        0.31        5.35      2.39 o
   2  12  13        4.89        4.90      2.48 o
   3  12  13        0.02       10.32      4.77 o
   1  13  13       30.93       26.20      2.14 o
   2  13  13        0.33        3.95      2.21 o
   0  14  13       57.15       47.27      4.27 o
   1  14  13       33.63       29.58      2.47 o
   2  14  13        4.58       14.02      6.76 o
   1  15  13       10.29        7.02      3.18 o
   0   0  14        1.76        6.43      4.75 o
   1   0  14        0.04       -2.40      2.98 o
   2   0  14        3.14        8.08      3.48 o
   1   1  14        1.77        2.69      2.30 o
   2   1  14        0.05        1.78      2.46 o
   0   2  14        4.55        8.34      3.41 o
   1   2  14        2.87        2.60      2.25 o
   2   2  14        1.36        4.35      2.32 o
   1   3  14       15.08       12.21      2.05 o
   2   3  14        2.48        4.48      2.48 o
   0   4  14        0.02        0.32      3.03 o
   1   4  14        0.61       -0.41      2.25 o
   2   4  14        1.25        2.44      2.34 o
   1   5  14        5.75        7.59      2.31 o
   2   5  14        0.13        2.12      2.36 o
   0   6  14        2.07        7.48      3.13 o
   1   6  14        8.76        5.74      2.51 o
   2   6  14        0.56        0.29      2.23 o
   1   7  14        0.53        5.04      2.22 o
   0   8  14        0.09        7.26      3.46 o
   1   8  14        0.16        2.57      2.31 o
 
